# Supplementary material for: Intrinsic mechanical sensitivity of mammalian auditory neurons as a contributor to sound-driven neural activity
Source: eLife. 2022 Mar 10;11:e74948. doi: 10.7554/eLife.74948 (PMC8942473; doi:10.7554/eLife.74948)
Supplement: Figure 3—source data 1. [file elife-74948-fig3-data1.xlsx]

## Sheet: Figure 3a
t(ms)	MP (mV)									X-axis	0.0249995	histogram				Subthrehold stimuli with mechanical stimulation (magenta) then current (green)
0	-65.2374									--	0.355001					Histogram derived from spike activity)
0.05	-64.9428									--	0.0450005
0.1	-64.8514									--	0.0475
0.15	-64.9883									--	0.0450005					Figure 3
0.2	-65.1335									--	0.0499995					Simultaneous mechanical and electrical stimulation of SGNs can generate peak-splitting and rate suppression.
0.25	-65.1039									--	0.0499995
0.3	-64.9614									--	0.0499995
0.35	-64.8228									--	0.052499
0.4	-64.6759									--	0.0499995
0.45	-64.579									--	0.0499995
0.5	-64.5977									--	0.0499995
0.55	-64.6486									--	0.0499995
0.6	-64.6814									--	0.0499995
0.65	-64.7927									--	0.0475
0.7	-64.9708									--	0.052499
0.75	-65.0416									--	0.0475
0.8	-64.9811									--	0.0475
0.85	-64.9269									--	0.052499
0.9	-64.8848									--	0.0499995
0.95	-64.7606									--	0.0475
1	-64.6427									--	0.0499995
1.05	-64.6969									--	0.052499
1.1	-64.8463									--	0.0499995
1.15	-64.9184									--	0.0500025
1.2	-64.949									--	0.0500025
1.25	-65.0206									--	0.0475
1.3	-65.0229									--	0.0500025
1.35	-64.8621									--	0.0500025
1.4	-64.7039									--	0.052499
1.45	-64.7301									--	0.0500025
1.5	-64.8318									--	0.0500025
1.55	-64.8105									--	0.052499
1.6	-64.6936									--	0.0500025
1.65	-64.6072									--	0.0500025
1.7	-64.5645									--	0.055001
1.75	-64.5472									--	0.0500025
1.8	-64.5507									--	0.055001
1.85	-64.5338									--	0.052499
1.9	-64.5189									--	0.0500025
1.95	-64.5846									--	0.052499
2	-64.7194									--	0.0500025
2.05	-64.8385									--	0.0500025
2.1	-64.8449									--	0.0500025
2.15	-64.7136									--	0.052499
2.2	-64.5588									--	0.052499
2.25	-64.5208									--	0.0500025
2.3	-64.6228									--	0.052499
2.35	-64.7569									--	0.0500025
2.4	-64.8379									--	0.0500025
2.45	-64.8833									--	0.055001
2.5	-64.9175									--	0.035
2.55	-64.8881									--	0.052499
2.6	-64.767									--	0.052499
2.65	-64.6223									--	0.052499
2.7	-64.5249									--	0.055001
2.75	-64.4494									--	0.055001
2.8	-64.3479									--	0.055001
2.85	-64.2439									--	0.055001
2.9	-64.2									--	0.055001
2.95	-64.2276									--	0.055001
3	-64.2848									--	0.052499
3.05	-64.3008									--	0.055001
3.1	-64.2513									--	0.055001
3.15	-64.2095									--	0.055001
3.2	-64.2516									--	0.055001
3.25	-64.3659									--	0.0575005
3.3	-64.5115									--	0.0575005
3.35	-64.6948									--	0.06
3.4	-64.8978									--	0.055001
3.45	-65.0196									--	0.055001
3.5	-64.9573									--	0.055001
3.55	-64.7318									--	0.06
3.6	-64.4828									--	0.055001
3.65	-64.3307									--	0.055001
3.7	-64.2748									--	0.055001
3.75	-64.2655									--	0.0574975
3.8	-64.3009									--	0.0574975
3.85	-64.3586									--	0.055001
3.9	-64.3919									--	0.055001
3.95	-64.388									--	0.055001
4	-64.3608									--	0.055001
4.05	-64.3552									--	0.055001
4.1	-64.3951									--	0.055001
4.15	-64.4385									--	0.055001
4.2	-64.4363									--	0.0574975
4.25	-64.4192									--	0.0574975
4.3	-64.4721									--	0.055001
4.35	-64.5966									--	0.055001
4.4	-64.7037									--	0.052499
4.45	-64.7163									--	0.0574975
4.5	-64.6567									--	0.055001
4.55	-64.5998									--	0.055001
4.6	-64.5321									--	0.055001
4.65	-64.4192									--	0.055001
4.7	-64.3373									--	0.055001
4.75	-64.3843									--	0.0574975
4.8	-64.5019									--	0.0574975
4.85	-64.502									--	0.055001
4.9	-64.3452									--	0.052499
4.95	-64.199									--	0.055001
5	-64.1725									--	0.0249995
5.05	-64.2197									--	0.327499
5.1	-64.261									--	0.0475
5.15	-64.2846									--	0.0499995
5.2	-64.3201									--	0.0475
5.25	-64.3714									--	0.052499
5.3	-64.4335									--	0.052499
5.35	-64.4846									--	0.0475
5.4	-64.5178									--	0.0499995
5.45	-64.5753									--	0.0475
5.5	-64.62									--	0.052499
5.55	-64.5793									--	0.052499
5.6	-64.4998									--	0.0475
5.65	-64.4688									--	0.0499995
5.7	-64.5109									--	0.052499
5.75	-64.5602									--	0.0499995
5.8	-64.5186									--	0.052499
5.85	-64.3992									--	0.0499995
5.9	-64.3082									--	0.0499995
5.95	-64.3146									--	0.052499
6	-64.367									--	0.052499
6.05	-64.3527									--	0.0499995
6.1	-64.282									--	0.0499995
6.15	-64.2401									--	0.0475
6.2	-64.2204									--	0.052499
6.25	-64.2238									--	0.06
6.3	-64.2959									--	0.052499
6.35	-64.4227									--	0.0500025
6.4	-64.5781									--	0.052499
6.45	-64.7484									--	0.052499
6.5	-64.8799									--	0.052499
6.55	-64.9166									--	0.055001
6.6	-64.8465									--	0.052499
6.65	-64.7396									--	0.0500025
6.7	-64.6804									--	0.0500025
6.75	-64.6626									--	0.055001
6.8	-64.6874									--	0.052499
6.85	-64.7755									--	0.052499
6.9	-64.8068									--	0.464999
6.95	-64.6614									--	0.0500025
7	-64.4344									--	0.052499
7.05	-64.2907									--	0.055001
7.1	-64.2968									--	0.055001
7.15	-64.3859									--	0.0475
7.2	-64.4049									--	0.052499
7.25	-64.3173									--	0.052499
7.3	-64.233									--	0.0500025
7.35	-64.2143									--	0.052499
7.4	-64.2776									--	0.052499
7.45	-64.42									--	0.052499
7.5	-64.5395									--	0.052499
7.55	-64.5943									--	0.055001
7.6	-64.6842
7.65	-64.7935
7.7	-64.8199
7.75	-64.8298
7.8	-64.901
7.85	-64.9382
7.9	-64.8854
7.95	-64.8104
8	-64.7439
8.05	-64.6919
8.1	-64.6518
8.15	-64.5464
8.2	-64.3737
8.25	-64.2762
8.3	-64.2901
8.35	-64.315
8.4	-64.3667
8.45	-64.5148
8.5	-64.6707
8.55	-64.7468
8.6	-64.7908
8.65	-64.7894
8.7	-64.6924
8.75	-64.6324
8.8	-64.7231
8.85	-64.7747
8.9	-64.6209
8.95	-64.459
9	-64.4619
9.05	-64.4545
9.1	-64.3433
9.15	-64.3303
9.2	-64.4617
9.25	-64.5451
9.3	-64.5831
9.35	-64.7193
9.4	-64.8399
9.45	-64.7604
9.5	-64.623
9.55	-64.6364
9.6	-64.7051
9.65	-64.7021
9.7	-64.7423
9.75	-64.8702
9.8	-64.8657
9.85	-64.6413
9.9	-64.4538
9.95	-64.4662
10	-64.517
10.05	-64.5076
10.1	-64.543
10.15	-64.6159
10.2	-64.6176
10.25	-64.5647
10.3	-64.5205
10.35	-64.4869
10.4	-64.4335
10.45	-64.3862
10.5	-64.4134
10.55	-64.5086
10.6	-64.6118
10.65	-64.6652
10.7	-64.6471
10.75	-64.5922
10.8	-64.5698
10.85	-64.6077
10.9	-64.6562
10.95	-64.6156
11	-64.4526
11.05	-64.2457
11.1	-64.0759
11.15	-63.9627
11.2	-63.945
11.25	-64.0668
11.3	-64.2409
11.35	-64.3192
11.4	-64.3032
11.45	-64.3007
11.5	-64.3429
11.55	-64.4143
11.6	-64.5251
11.65	-64.6563
11.7	-64.7449
11.75	-64.7847
11.8	-64.8028
11.85	-64.7777
11.9	-64.6804
11.95	-64.5737
12	-64.581
12.05	-64.7064
12.1	-64.8189
12.15	-64.8374
12.2	-64.8241
12.25	-64.833
12.3	-64.8161
12.35	-64.7444
12.4	-64.6304
12.45	-64.4871
12.5	-64.343
12.55	-64.2705
12.6	-64.3292
12.65	-64.4343
12.7	-64.4544
12.75	-64.3994
12.8	-64.3817
12.85	-64.4609
12.9	-64.5723
12.95	-64.6303
13	-64.6267
13.05	-64.6049
13.1	-64.6203
13.15	-64.6865
13.2	-64.7685
13.25	-64.8063
13.3	-64.7449
13.35	-64.6212
13.4	-64.5112
13.45	-64.4423
13.5	-64.4272
13.55	-64.4514
13.6	-64.5011
13.65	-64.5812
13.7	-64.6432
13.75	-64.6311
13.8	-64.5649
13.85	-64.5309
13.9	-64.5629
13.95	-64.558
14	-64.4879
14.05	-64.5034
14.1	-64.6684
14.15	-64.8529
14.2	-64.8987
14.25	-64.7888
14.3	-64.6472
14.35	-64.5515
14.4	-64.4954
14.45	-64.4653
14.5	-64.425
14.55	-64.3878
14.6	-64.4266
14.65	-64.5356
14.7	-64.6583
14.75	-64.754
14.8	-64.7793
14.85	-64.741
14.9	-64.6751
14.95	-64.6023
15	-64.5856
15.05	-64.6596
15.1	-64.7821
15.15	-64.9341
15.2	-65.0932
15.25	-65.1893
15.3	-65.1898
15.35	-65.0824
15.4	-64.8791
15.45	-64.7026
15.5	-64.6203
15.55	-64.5476
15.6	-64.4758
15.65	-64.4768
15.7	-64.5231
15.75	-64.5777
15.8	-64.6536
15.85	-64.7153
15.9	-64.7559
15.95	-64.8175
16	-64.8769
16.05	-64.9315
16.1	-65.0156
16.15	-65.0649
16.2	-65.0459
16.25	-65.0417
16.3	-65.0336
16.35	-64.9426
16.4	-64.8771
16.45	-64.9399
16.5	-65.0061
16.55	-65.0009
16.6	-64.9998
16.65	-64.9503
16.7	-64.7672
16.75	-64.5765
16.8	-64.5069
16.85	-64.5164
16.9	-64.5832
16.95	-64.7295
17	-64.8538
17.05	-64.8882
17.1	-64.9529
17.15	-65.0585
17.2	-65.0174
17.25	-64.8483
17.3	-64.7847
17.35	-64.8322
17.4	-64.8081
17.45	-64.7245
17.5	-64.7132
17.55	-64.7455
17.6	-64.7243
17.65	-64.6682
17.7	-64.5957
17.75	-64.4395
17.8	-64.2711
17.85	-64.3204
17.9	-64.5896
17.95	-64.7837
18	-64.7824
18.05	-64.7959
18.1	-64.9196
18.15	-64.9772
18.2	-64.9224
18.25	-64.9186
18.3	-64.9754
18.35	-64.9539
18.4	-64.8497
18.45	-64.7577
18.5	-64.703
18.55	-64.6547
18.6	-64.587
18.65	-64.5549
18.7	-64.6536
18.75	-64.802
18.8	-64.8225
18.85	-64.6929
18.9	-64.5284
18.95	-64.398
19	-64.3223
19.05	-64.3549
19.1	-64.5063
19.15	-64.6914
19.2	-64.8319
19.25	-64.9122
19.3	-64.911
19.35	-64.8127
19.4	-64.6883
19.45	-64.6525
19.5	-64.719
19.55	-64.8134
19.6	-64.8834
19.65	-64.925
19.7	-64.8986
19.75	-64.7617
19.8	-64.565
19.85	-64.4205
19.9	-64.3579
19.95	-64.3363
20	-64.3497
20.05	-64.4204
20.1	-64.5516
20.15	-64.7342
20.2	-64.9457
20.25	-65.1165
20.3	-65.1819
20.35	-65.136
20.4	-65.0227
20.45	-64.9079
20.5	-64.8604
20.55	-64.9314
20.6	-65.0935
20.65	-65.2434
20.7	-65.2704
20.75	-65.166
20.8	-65.0451
20.85	-64.9732
20.9	-64.9116
20.95	-64.824
21	-64.7379
21.05	-64.6837
21.1	-64.623
21.15	-64.5353
21.2	-64.4636
21.25	-64.4797
21.3	-64.6237
21.35	-64.8098
21.4	-64.9076
21.45	-64.8832
21.5	-64.8221
21.55	-64.8098
21.6	-64.7997
21.65	-64.7274
21.7	-64.6499
21.75	-64.6436
21.8	-64.6592
21.85	-64.5839
21.9	-64.4665
21.95	-64.4596
22	-64.5329
22.05	-64.5457
22.1	-64.514
22.15	-64.5799
22.2	-64.7627
22.25	-64.899
22.3	-64.9081
22.35	-64.8696
22.4	-64.8166
22.45	-64.7364
22.5	-64.6663
22.55	-64.6437
22.6	-64.6535
22.65	-64.651
22.7	-64.645
22.75	-64.6392
22.8	-64.5521
22.85	-64.4126
22.9	-64.3746
22.95	-64.4504
23	-64.5413
23.05	-64.6011
23.1	-64.615
23.15	-64.6016
23.2	-64.6055
23.25	-64.6416
23.3	-64.6821
23.35	-64.691
23.4	-64.724
23.45	-64.8381
23.5	-64.9129
23.55	-64.8486
23.6	-64.7346
23.65	-64.6567
23.7	-64.622
23.75	-64.6057
23.8	-64.5443
23.85	-64.4679
23.9	-64.473
23.95	-64.5052
24	-64.4909
24.05	-64.4975
24.1	-64.5175
24.15	-64.4782
24.2	-64.4539
24.25	-64.5162
24.3	-64.6057
24.35	-64.6917
24.4	-64.7664
24.45	-64.7773
24.5	-64.757
24.55	-64.7809
24.6	-64.8293
24.65	-64.9089
24.7	-65.0451
24.75	-65.1075
24.8	-65.0024
24.85	-64.8359
24.9	-64.67
24.95	-64.4653
25	-64.2823
25.05	-64.1763
25.1	-64.0642
25.15	-63.9926
25.2	-64.1336
25.25	-64.415
25.3	-64.6244
25.35	-64.7579
25.4	-64.8719
25.45	-64.8628
25.5	-64.7162
25.55	-64.6161
25.6	-64.6214
25.65	-64.6241
25.7	-64.6682
25.75	-64.8698
25.8	-65.0779
25.85	-65.0586
25.9	-64.8861
25.95	-64.7777
26	-64.7333
26.05	-64.6618
26.1	-64.6243
26.15	-64.6671
26.2	-64.6651
26.25	-64.5623
26.3	-64.4707
26.35	-64.409
26.4	-64.3072
26.45	-64.277
26.5	-64.4529
26.55	-64.658
26.6	-64.6822
26.65	-64.646
26.7	-64.7035
26.75	-64.7657
26.8	-64.7482
26.85	-64.6987
26.9	-64.6201
26.95	-64.4895
27	-64.3623
27.05	-64.3254
27.1	-64.4174
27.15	-64.5384
27.2	-64.5397
27.25	-64.4005
27.3	-64.2416
27.35	-64.1691
27.4	-64.1757
27.45	-64.232
27.5	-64.3423
27.55	-64.4968
27.6	-64.6713
27.65	-64.8421
27.7	-64.9481
27.75	-64.9398
27.8	-64.8752
27.85	-64.8682
27.9	-64.9293
27.95	-64.9649
28	-64.9268
28.05	-64.8966
28.1	-64.9324
28.15	-64.949
28.2	-64.8442
28.25	-64.6684
28.3	-64.5099
28.35	-64.3496
28.4	-64.1687
28.45	-64.0448
28.5	-64.0306
28.55	-64.1131
28.6	-64.294
28.65	-64.5253
28.7	-64.704
28.75	-64.7967
28.8	-64.8395
28.85	-64.8468
28.9	-64.8149
28.95	-64.774
29	-64.7535
29.05	-64.7484
29.1	-64.7426
29.15	-64.7717
29.2	-64.8809
29.25	-64.9677
29.3	-64.8772
29.35	-64.6331
29.4	-64.4223
29.45	-64.3707
29.5	-64.4183
29.55	-64.4754
29.6	-64.5294
29.65	-64.5922
29.7	-64.6611
29.75	-64.7072
29.8	-64.7122
29.85	-64.6935
29.9	-64.6994
29.95	-64.7639
30	-64.8142
30.05	-64.7588
30.1	-64.627
30.15	-64.5175
30.2	-64.4708
30.25	-64.4173
30.3	-64.3273
30.35	-64.2963
30.4	-64.3436
30.45	-64.3755
30.5	-64.3629
30.55	-64.3601
30.6	-64.3729
30.65	-64.3388
30.7	-64.3025
30.75	-64.3845
30.8	-64.5569
30.85	-64.7055
30.9	-64.7905
30.95	-64.824
31	-64.8132
31.05	-64.7676
31.1	-64.7579
31.15	-64.8548
31.2	-64.9978
31.25	-65.0996
31.3	-65.1497
31.35	-65.1386
31.4	-65.0662
31.45	-64.9572
31.5	-64.8171
31.55	-64.6459
31.6	-64.4374
31.65	-64.2414
31.7	-64.1778
31.75	-64.268
31.8	-64.4439
31.85	-64.6612
31.9	-64.8316
31.95	-64.8917
32	-64.9021
32.05	-64.8899
32.1	-64.8348
32.15	-64.7824
32.2	-64.7699
32.25	-64.8271
32.3	-64.9774
32.35	-65.1186
32.4	-65.1509
32.45	-65.1268
32.5	-65.0653
32.55	-64.9237
32.6	-64.7727
32.65	-64.6895
32.7	-64.6336
32.75	-64.5786
32.8	-64.5454
32.85	-64.5389
32.9	-64.6127
32.95	-64.7901
33	-64.933
33.05	-64.946
33.1	-64.9052
33.15	-64.8608
33.2	-64.798
33.25	-64.7387
33.3	-64.6671
33.35	-64.5616
33.4	-64.5392
33.45	-64.6664
33.5	-64.778
33.55	-64.7778
33.6	-64.7808
33.65	-64.8039
33.7	-64.7448
33.75	-64.6584
33.8	-64.6446
33.85	-64.6273
33.9	-64.5884
33.95	-64.6651
34	-64.8147
34.05	-64.85
34.1	-64.8329
34.15	-64.947
34.2	-65.1078
34.25	-65.1344
34.3	-65.0745
34.35	-65.0052
34.4	-64.8309
34.45	-64.5712
34.5	-64.459
34.55	-64.5459
34.6	-64.5832
34.65	-64.4549
34.7	-64.3373
34.75	-64.3328
34.8	-64.3266
34.85	-64.2738
34.9	-64.2678
34.95	-64.304
35	-64.3166
35.05	-64.3465
35.1	-64.4109
35.15	-64.4187
35.2	-64.3678
35.25	-64.3811
35.3	-64.5035
35.35	-64.6526
35.4	-64.7083
35.45	-64.6223
35.5	-64.4527
35.55	-64.2753
35.6	-64.1203
35.65	-64.027
35.7	-64.0683
35.75	-64.2251
35.8	-64.3771
35.85	-64.4551
35.9	-64.4878
35.95	-64.5104
36	-64.5289
36.05	-64.5316
36.1	-64.5019
36.15	-64.4327
36.2	-64.3601
36.25	-64.3159
36.3	-64.2833
36.35	-64.2389
36.4	-64.219
36.45	-64.2638
36.5	-64.3365
36.55	-64.3489
36.6	-64.3025
36.65	-64.3107
36.7	-64.4162
36.75	-64.5109
36.8	-64.5062
36.85	-64.4666
36.9	-64.4698
36.95	-64.4822
37	-64.4494
37.05	-64.4054
37.1	-64.4133
37.15	-64.496
37.2	-64.6442
37.25	-64.7823
37.3	-64.8066
37.35	-64.6927
37.4	-64.529
37.45	-64.4522
37.5	-64.5341
37.55	-64.7375
37.6	-64.918
37.65	-64.9317
37.7	-64.8028
37.75	-64.7051
37.8	-64.7497
37.85	-64.812
37.9	-64.7085
37.95	-64.4702
38	-64.2653
38.05	-64.199
38.1	-64.2739
38.15	-64.4742
38.2	-64.7567
38.25	-64.9851
38.3	-65.0665
38.35	-65.0357
38.4	-64.9318
38.45	-64.7727
38.5	-64.6188
38.55	-64.5699
38.6	-64.6559
38.65	-64.7779
38.7	-64.8443
38.75	-64.8557
38.8	-64.8557
38.85	-64.8618
38.9	-64.8204
38.95	-64.7042
39	-64.562
39.05	-64.4551
39.1	-64.4434
39.15	-64.5179
39.2	-64.5702
39.25	-64.519
39.3	-64.398
39.35	-64.321
39.4	-64.3471
39.45	-64.4106
39.5	-64.4483
39.55	-64.4565
39.6	-64.4566
39.65	-64.5068
39.7	-64.6348
39.75	-64.7985
39.8	-64.9216
39.85	-64.9382
39.9	-64.8998
39.95	-64.8794
40	-64.8036
40.05	-64.6474
40.1	-64.5269
40.15	-64.4678
40.2	-64.4193
40.25	-64.4103
40.3	-64.4828
40.35	-64.6158
40.4	-64.7213
40.45	-64.7098
40.5	-64.6185
40.55	-64.5416
40.6	-64.4926
40.65	-64.4623
40.7	-64.4375
40.75	-64.3803
40.8	-64.3645
40.85	-64.4869
40.9	-64.6278
40.95	-64.6336
41	-64.5428
41.05	-64.445
41.1	-64.3869
41.15	-64.3843
41.2	-64.3818
41.25	-64.3719
41.3	-64.4405
41.35	-64.5535
41.4	-64.6078
41.45	-64.6557
41.5	-64.7477
41.55	-64.7872
41.6	-64.7632
41.65	-64.7665
41.7	-64.7623
41.75	-64.7119
41.8	-64.7061
41.85	-64.7345
41.9	-64.6618
41.95	-64.5364
42	-64.5197
42.05	-64.5639
42.1	-64.5621
42.15	-64.5867
42.2	-64.6684
42.25	-64.6559
42.3	-64.5319
42.35	-64.4768
42.4	-64.5049
42.45	-64.4713
42.5	-64.4111
42.55	-64.4484
42.6	-64.5136
42.65	-64.5321
42.7	-64.6275
42.75	-64.8186
42.8	-64.8796
42.85	-64.7541
42.9	-64.6731
42.95	-64.7102
43	-64.6823
43.05	-64.5754
43.1	-64.5817
43.15	-64.7025
43.2	-64.7503
43.25	-64.6969
43.3	-64.6459
43.35	-64.6073
43.4	-64.5882
43.45	-64.6569
43.5	-64.7772
43.55	-64.8501
43.6	-64.8517
43.65	-64.7668
43.7	-64.5993
43.75	-64.4135
43.8	-64.3043
43.85	-64.3787
43.9	-64.6285
43.95	-64.9003
44	-65.0523
44.05	-65.0732
44.1	-65.0075
44.15	-64.8683
44.2	-64.6553
44.25	-64.4338
44.3	-64.2946
44.35	-64.2352
44.4	-64.1808
44.45	-64.1364
44.5	-64.1461
44.55	-64.1499
44.6	-64.0816
44.65	-64.0417
44.7	-64.1452
44.75	-64.3199
44.8	-64.4106
44.85	-64.3938
44.9	-64.3702
44.95	-64.4288
45	-64.5841
45.05	-64.7523
45.1	-64.8197
45.15	-64.7561
45.2	-64.6532
45.25	-64.6018
45.3	-64.588
45.35	-64.5878
45.4	-64.6361
45.45	-64.7265
45.5	-64.7407
45.55	-64.6111
45.6	-64.4397
45.65	-64.3501
45.7	-64.3374
45.75	-64.3224
45.8	-64.2705
45.85	-64.183
45.9	-64.1135
45.95	-64.1854
46	-64.4012
46.05	-64.573
46.1	-64.5453
46.15	-64.4052
46.2	-64.3572
46.25	-64.4298
46.3	-64.5139
46.35	-64.5742
46.4	-64.6562
46.45	-64.7507
46.5	-64.7367
46.55	-64.5601
46.6	-64.3482
46.65	-64.2221
46.7	-64.1604
46.75	-64.1008
46.8	-64.089
46.85	-64.2052
46.9	-64.3781
46.95	-64.4619
47	-64.4278
47.05	-64.3896
47.1	-64.4504
47.15	-64.5381
47.2	-64.5457
47.25	-64.5046
47.3	-64.4902
47.35	-64.5486
47.4	-64.648
47.45	-64.6701
47.5	-64.5677
47.55	-64.4172
47.6	-64.2995
47.65	-64.2364
47.7	-64.2268
47.75	-64.2868
47.8	-64.3865
47.85	-64.4435
47.9	-64.449
47.95	-64.4386
48	-64.4131
48.05	-64.3814
48.1	-64.3443
48.15	-64.3102
48.2	-64.3143
48.25	-64.3381
48.3	-64.3628
48.35	-64.3973
48.4	-64.4024
48.45	-64.4026
48.5	-64.4824
48.55	-64.5864
48.6	-64.635
48.65	-64.6604
48.7	-64.6633
48.75	-64.6339
48.8	-64.6058
48.85	-64.5735
48.9	-64.5529
48.95	-64.5771
49	-64.5761
49.05	-64.5368
49.1	-64.5522
49.15	-64.5893
49.2	-64.5947
49.25	-64.6487
49.3	-64.7152
49.35	-64.6403
49.4	-64.4624
49.45	-64.3476
49.5	-64.3282
49.55	-64.3588
49.6	-64.3996
49.65	-64.3906
49.7	-64.3325
49.75	-64.255
49.8	-64.1249
49.85	-63.9994
49.9	-64.0242
49.95	-64.1545
50	-64.2237
50.05	-64.2307
50.1	-64.2482
50.15	-64.2382
50.2	-64.2146
50.25	-64.2911
50.3	-64.4292
50.35	-64.4899
50.4	-64.4964
50.45	-64.5091
50.5	-64.4385
50.55	-64.2777
50.6	-64.2019
50.65	-64.2235
50.7	-64.1535
50.75	-64.0243
50.8	-64.0425
50.85	-64.1527
50.9	-64.1721
50.95	-64.1977
51	-64.3788
51.05	-64.5508
51.1	-64.5455
51.15	-64.5149
51.2	-64.584
51.25	-64.6032
51.3	-64.5218
51.35	-64.5462
51.4	-64.7118
51.45	-64.763
51.5	-64.638
51.55	-64.5806
51.6	-64.6565
51.65	-64.6768
51.7	-64.5892
51.75	-64.4988
51.8	-64.4121
51.85	-64.2793
51.9	-64.1284
51.95	-64.0275
52	-64.0008
52.05	-63.9814
52.1	-63.9248
52.15	-63.9081
52.2	-64.024
52.25	-64.2492
52.3	-64.4694
52.35	-64.6243
52.4	-64.7251
52.45	-64.7902
52.5	-64.8195
52.55	-64.8188
52.6	-64.7947
52.65	-64.7637
52.7	-64.7328
52.75	-64.6756
52.8	-64.5625
52.85	-64.4339
52.9	-64.3798
52.95	-64.4097
53	-64.4085
53.05	-64.3108
53.1	-64.1854
53.15	-64.1153
53.2	-64.1045
53.25	-64.1452
53.3	-64.2701
53.35	-64.4933
53.4	-64.7722
53.45	-65.0204
53.5	-65.1677
53.55	-65.1866
53.6	-65.1143
53.65	-65.0408
53.7	-65.0256
53.75	-65.0504
53.8	-65.0759
53.85	-65.1046
53.9	-65.0931
53.95	-64.9542
54	-64.7289
54.05	-64.6004
54.1	-64.6535
54.15	-64.7484
54.2	-64.7551
54.25	-64.7044
54.3	-64.6838
54.35	-64.7469
54.4	-64.8598
54.45	-64.9327
54.5	-64.9141
54.55	-64.861
54.6	-64.8848
54.65	-64.9822
54.7	-65.0429
54.75	-65.0138
54.8	-64.9812
54.85	-65.0262
54.9	-65.0464
54.95	-64.9513
55	-64.852
55.05	-64.8438
55.1	-64.8466
55.15	-64.7568
55.2	-64.6431
55.25	-64.6618
55.3	-64.8191
55.35	-64.9862
55.4	-65.0478
55.45	-65.0051
55.5	-64.9614
55.55	-64.9538
55.6	-64.944
55.65	-64.9388
55.7	-64.976
55.75	-65.0491
55.8	-65.0863
55.85	-65.0852
55.9	-65.1477
55.95	-65.255
56	-65.27
56.05	-65.1457
56.1	-64.929
56.15	-64.7049
56.2	-64.5576
56.25	-64.5398
56.3	-64.6673
56.35	-64.8531
56.4	-64.957
56.45	-64.9376
56.5	-64.8615
56.55	-64.8604
56.6	-65.0018
56.65	-65.1819
56.7	-65.2882
56.75	-65.2946
56.8	-65.2029
56.85	-65.126
56.9	-65.1984
56.95	-65.3439
57	-65.419
57.05	-65.4053
57.1	-65.3335
57.15	-65.2376
57.2	-65.1338
57.25	-65.0126
57.3	-64.9273
57.35	-64.9099
57.4	-64.8852
57.45	-64.8386
57.5	-64.8108
57.55	-64.763
57.6	-64.7329
57.65	-64.8308
57.7	-64.9758
57.75	-65.0328
57.8	-65.0515
57.85	-65.0897
57.9	-65.1233
57.95	-65.15
58	-65.1459
58.05	-65.0871
58.1	-65.0401
58.15	-65.0452
58.2	-65.0358
58.25	-64.9995
58.3	-64.9745
58.35	-64.9072
58.4	-64.8038
58.45	-64.792
58.5	-64.8389
58.55	-64.7955
58.6	-64.7386
58.65	-64.8096
58.7	-64.8909
58.75	-64.8526
58.8	-64.7918
58.85	-64.7732
58.9	-64.7303
58.95	-64.7238
59	-64.8606
59.05	-65.0111
59.1	-65.0151
59.15	-64.9793
59.2	-65.0226
59.25	-65.0083
59.3	-64.8408
59.35	-64.6852
59.4	-64.6393
59.45	-64.566
59.5	-64.4434
59.55	-64.4403
59.6	-64.5428
59.65	-64.5695
59.7	-64.5438
59.75	-64.6056
59.8	-64.6789
59.85	-64.6331
59.9	-64.5795
59.95	-64.6448
60	-64.7242
60.05	-64.7217
60.1	-64.6941
60.15	-64.6647
60.2	-64.6357
60.25	-64.6573
60.3	-64.7063
60.35	-64.7334
60.4	-64.7311
60.45	-64.6872
60.5	-64.6345
60.55	-64.6357
60.6	-64.6971
60.65	-64.7704
60.7	-64.8199
60.75	-64.8073
60.8	-64.7088
60.85	-64.5504
60.9	-64.3847
60.95	-64.2299
61	-64.0898
61.05	-64.0079
61.1	-64.0284
61.15	-64.1003
61.2	-64.1173
61.25	-64.0306
61.3	-63.8816
61.35	-63.7365
61.4	-63.6419
61.45	-63.6211
61.5	-63.6712
61.55	-63.7742
61.6	-63.9126
61.65	-64.0751
61.7	-64.2326
61.75	-64.361
61.8	-64.4469
61.85	-64.4625
61.9	-64.3672
61.95	-64.2016
62	-64.1222
62.05	-64.2439
62.1	-64.4885
62.15	-64.6581
62.2	-64.6735
62.25	-64.6023
62.3	-64.4923
62.35	-64.3433
62.4	-64.2074
62.45	-64.1904
62.5	-64.2637
62.55	-64.2602
62.6	-64.1368
62.65	-64.0378
62.7	-64.0511
62.75	-64.0855
62.8	-64.07
62.85	-64.0216
62.9	-63.9473
62.95	-63.8838
63	-63.8981
63.05	-64.0159
63.1	-64.1902
63.15	-64.329
63.2	-64.3528
63.25	-64.2141
63.3	-63.9792
63.35	-63.83
63.4	-63.8836
63.45	-64.0804
63.5	-64.2353
63.55	-64.2564
63.6	-64.236
63.65	-64.2362
63.7	-64.2094
63.75	-64.1525
63.8	-64.1508
63.85	-64.2528
63.9	-64.3835
63.95	-64.4593
64	-64.4607
64.05	-64.4022
64.1	-64.3709
64.15	-64.4357
64.2	-64.5329
64.25	-64.5484
64.3	-64.439
64.35	-64.2941
64.4	-64.2081
64.45	-64.133
64.5	-64.0085
64.55	-63.8664
64.6	-63.7459
64.65	-63.6734
64.7	-63.6785
64.75	-63.7807
64.8	-63.9436
64.85	-64.0574
64.9	-64.0818
64.95	-64.0772
65	-64.0631
65.05	-64.0597
65.1	-64.1011
65.15	-64.1319
65.2	-64.1314
65.25	-64.173
65.3	-64.2654
65.35	-64.3518
65.4	-64.3792
65.45	-64.3326
65.5	-64.2886
65.55	-64.2831
65.6	-64.2183
65.65	-64.0694
65.7	-63.9287
65.75	-63.8223
65.8	-63.7608
65.85	-63.7923
65.9	-63.8876
65.95	-64.0142
66	-64.1786
66.05	-64.2976
66.1	-64.3031
66.15	-64.2669
66.2	-64.2611
66.25	-64.2991
66.3	-64.3562
66.35	-64.3391
66.4	-64.2278
66.45	-64.1752
66.5	-64.2362
66.55	-64.2668
66.6	-64.2463
66.65	-64.2743
66.7	-64.2691
66.75	-64.1422
66.8	-64.0135
66.85	-63.9587
66.9	-63.907
66.95	-63.8592
67	-63.8545
67.05	-63.8147
67.1	-63.7449
67.15	-63.7966
67.2	-63.9535
67.25	-64.0649
67.3	-64.1663
67.35	-64.3451
67.4	-64.472
67.45	-64.4509
67.5	-64.4182
67.55	-64.4508
67.6	-64.4486
67.65	-64.3946
67.7	-64.3677
67.75	-64.3436
67.8	-64.2797
67.85	-64.2722
67.9	-64.38
67.95	-64.4641
68	-64.4245
68.05	-64.3633
68.1	-64.3463
68.15	-64.3139
68.2	-64.3078
68.25	-64.4296
68.3	-64.5735
68.35	-64.5748
68.4	-64.5088
68.45	-64.5207
68.5	-64.5808
68.55	-64.6193
68.6	-64.6447
68.65	-64.6757
68.7	-64.7344
68.75	-64.8029
68.8	-64.7977
68.85	-64.6661
68.9	-64.5001
68.95	-64.471
69	-64.5924
69.05	-64.7053
69.1	-64.7189
69.15	-64.6974
69.2	-64.7029
69.25	-64.7194
69.3	-64.7198
69.35	-64.702
69.4	-64.6699
69.45	-64.6542
69.5	-64.6866
69.55	-64.7565
69.6	-64.836
69.65	-64.9486
69.7	-65.1097
69.75	-65.2356
69.8	-65.2057
69.85	-65.0352
69.9	-64.8603
69.95	-64.7428
70	-64.6156
70.05	-64.4598
70.1	-64.3635
70.15	-64.3613
70.2	-64.3923
70.25	-64.4387
70.3	-64.5375
70.35	-64.65
70.4	-64.7052
70.45	-64.6805
70.5	-64.5928
70.55	-64.5168
70.6	-64.5442
70.65	-64.6658
70.7	-64.7362
70.75	-64.6611
70.8	-64.5464
70.85	-64.5692
70.9	-64.7507
70.95	-64.9036
71	-64.8973
71.05	-64.8235
71.1	-64.7757
71.15	-64.6958
71.2	-64.5314
71.25	-64.3937
71.3	-64.4092
71.35	-64.5333
71.4	-64.6309
71.45	-64.6146
71.5	-64.5199
71.55	-64.4572
71.6	-64.4606
71.65	-64.4655
71.7	-64.4228
71.75	-64.4045
71.8	-64.4942
71.85	-64.6149
71.9	-64.6502
71.95	-64.6141
72	-64.6023
72.05	-64.6226
72.1	-64.5673
72.15	-64.4347
72.2	-64.36
72.25	-64.3768
72.3	-64.3847
72.35	-64.3227
72.4	-64.2729
72.45	-64.3241
72.5	-64.4074
72.55	-64.4329
72.6	-64.4258
72.65	-64.4624
72.7	-64.6026
72.75	-64.8105
72.8	-64.9758
72.85	-65.0399
72.9	-65.0222
72.95	-64.9844
73	-64.9291
73.05	-64.8103
73.1	-64.719
73.15	-64.7831
73.2	-64.892
73.25	-64.8509
73.3	-64.6875
73.35	-64.5817
73.4	-64.5772
73.45	-64.547
73.5	-64.4729
73.55	-64.4853
73.6	-64.5841
73.65	-64.6551
73.7	-64.6639
73.75	-64.6222
73.8	-64.5716
73.85	-64.571
73.9	-64.5935
73.95	-64.632
74	-64.7339
74.05	-64.8496
74.1	-64.9186
74.15	-64.9427
74.2	-64.8791
74.25	-64.7532
74.3	-64.6955
74.35	-64.6835
74.4	-64.6094
74.45	-64.5414
74.5	-64.5368
74.55	-64.5022
74.6	-64.4475
74.65	-64.475
74.7	-64.5492
74.75	-64.608
74.8	-64.6798
74.85	-64.7406
74.9	-64.7515
74.95	-64.7557
75	-64.7441
75.05	-64.6789
75.1	-64.6279
75.15	-64.6245
75.2	-64.5953
75.25	-64.5616
75.3	-64.5822
75.35	-64.5554
75.4	-64.465
75.45	-64.5184
75.5	-64.7324
75.55	-64.8484
75.6	-64.8181
75.65	-64.8307
75.7	-64.8885
75.75	-64.8771
75.8	-64.8559
75.85	-64.8845
75.9	-64.8659
75.95	-64.8107
76	-64.86
76.05	-64.9264
76.1	-64.7691
76.15	-64.4621
76.2	-64.2926
76.25	-64.2627
76.3	-64.1842
76.35	-64.1123
76.4	-64.205
76.45	-64.3644
76.5	-64.4517
76.55	-64.5543
76.6	-64.7171
76.65	-64.8069
76.7	-64.8177
76.75	-64.8582
76.8	-64.8743
76.85	-64.8058
76.9	-64.7633
76.95	-64.7854
77	-64.7662
77.05	-64.6578
77.1	-64.5506
77.15	-64.5634
77.2	-64.6761
77.25	-64.7624
77.3	-64.7466
77.35	-64.668
77.4	-64.5557
77.45	-64.3649
77.5	-64.1208
77.55	-63.9658
77.6	-63.982
77.65	-64.1138
77.7	-64.2722
77.75	-64.3947
77.8	-64.4381
77.85	-64.4217
77.9	-64.417
77.95	-64.4537
78	-64.5123
78.05	-64.5793
78.1	-64.6207
78.15	-64.5758
78.2	-64.4454
78.25	-64.3279
78.3	-64.3267
78.35	-64.4181
78.4	-64.474
78.45	-64.3886
78.5	-64.171
78.55	-63.8976
78.6	-63.669
78.65	-63.5953
78.7	-63.6846
78.75	-63.8118
78.8	-63.843
78.85	-63.762
78.9	-63.6364
78.95	-63.545
79	-63.5424
79.05	-63.5691
79.1	-63.5043
79.15	-63.3231
79.2	-63.151
79.25	-63.1311
79.3	-63.2224
79.35	-63.2595
79.4	-63.1766
79.45	-63.0637
79.5	-62.9931
79.55	-62.9134
79.6	-62.7937
79.65	-62.6799
79.7	-62.5933
79.75	-62.5291
79.8	-62.4845
79.85	-62.443
79.9	-62.3722
79.95	-62.2887
80	-62.2421
80.05	-62.1919
80.1	-62.1108
80.15	-62.1007
80.2	-62.2141
80.25	-62.3347
80.3	-62.3242
80.35	-62.2276
80.4	-62.1864
80.45	-62.201
80.5	-62.1793
80.55	-62.0966
80.6	-62.0155
80.65	-61.9721
80.7	-61.8945
80.75	-61.7748
80.8	-61.7136
80.85	-61.6808
80.9	-61.565
80.95	-61.4227
81	-61.4006
81.05	-61.5018
81.1	-61.6001
81.15	-61.6575
81.2	-61.7015
81.25	-61.6869
81.3	-61.6266
81.35	-61.6107
81.4	-61.616
81.45	-61.5735
81.5	-61.5066
81.55	-61.4791
81.6	-61.4986
81.65	-61.4887
81.7	-61.4216
81.75	-61.3673
81.8	-61.2959
81.85	-61.1278
81.9	-60.935
81.95	-60.8178
82	-60.7801
82.05	-60.7858
82.1	-60.7767
82.15	-60.753
82.2	-60.7924
82.25	-60.9037
82.3	-61.0509
82.35	-61.2166
82.4	-61.317
82.45	-61.3225
82.5	-61.3434
82.55	-61.3867
82.6	-61.3391
82.65	-61.2151
82.7	-61.0872
82.75	-60.9208
82.8	-60.7072
82.85	-60.5503
82.9	-60.5535
82.95	-60.7269
83	-60.936
83.05	-61.0032
83.1	-60.9597
83.15	-60.9542
83.2	-60.9696
83.25	-60.9615
83.3	-61.0089
83.35	-61.1022
83.4	-61.1345
83.45	-61.1385
83.5	-61.1964
83.55	-61.2347
83.6	-61.2231
83.65	-61.2865
83.7	-61.3993
83.75	-61.4021
83.8	-61.3448
83.85	-61.3512
83.9	-61.3116
83.95	-61.1345
84	-60.9884
84.05	-60.9774
84.1	-60.9636
84.15	-60.9103
84.2	-60.954
84.25	-61.0759
84.3	-61.1469
84.35	-61.224
84.4	-61.401
84.45	-61.5354
84.5	-61.4934
84.55	-61.4115
84.6	-61.3963
84.65	-61.3039
84.7	-61.1194
84.75	-61.1163
84.8	-61.3576
84.85	-61.524
84.9	-61.4422
84.95	-61.2908
85	-61.2397
85.05	-61.3025
85.1	-61.4339
85.15	-61.5581
85.2	-61.6463
85.25	-61.7217
85.3	-61.7118
85.35	-61.5453
85.4	-61.3291
85.45	-61.2554
85.5	-61.3996
85.55	-61.6202
85.6	-61.7104
85.65	-61.6202
85.7	-61.5023
85.75	-61.5288
85.8	-61.6768
85.85	-61.753
85.9	-61.6798
85.95	-61.5823
86	-61.5389
86.05	-61.4752
86.1	-61.3673
86.15	-61.3007
86.2	-61.3046
86.25	-61.3133
86.3	-61.2967
86.35	-61.2931
86.4	-61.3239
86.45	-61.3552
86.5	-61.3679
86.55	-61.4159
86.6	-61.5657
86.65	-61.8203
86.7	-62.0998
86.75	-62.2906
86.8	-62.3072
86.85	-62.1715
86.9	-61.9891
86.95	-61.8386
87	-61.7372
87.05	-61.724
87.1	-61.8595
87.15	-62.0523
87.2	-62.1047
87.25	-61.9654
87.3	-61.7797
87.35	-61.692
87.4	-61.7054
87.45	-61.7678
87.5	-61.823
87.55	-61.8318
87.6	-61.8136
87.65	-61.8186
87.7	-61.8747
87.75	-61.9576
87.8	-62.0529
87.85	-62.1813
87.9	-62.3069
87.95	-62.3521
88	-62.3162
88.05	-62.2946
88.1	-62.3182
88.15	-62.3062
88.2	-62.242
88.25	-62.1845
88.3	-62.1644
88.35	-62.1846
88.4	-62.2332
88.45	-62.2893
88.5	-62.3223
88.55	-62.3408
88.6	-62.3972
88.65	-62.4604
88.7	-62.4888
88.75	-62.5519
88.8	-62.6787
88.85	-62.7778
88.9	-62.7833
88.95	-62.7916
89	-62.9368
89.05	-63.1345
89.1	-63.1747
89.15	-63.0075
89.2	-62.7783
89.25	-62.6247
89.3	-62.5419
89.35	-62.5224
89.4	-62.6079
89.45	-62.7041
89.5	-62.6814
89.55	-62.5859
89.6	-62.5011
89.65	-62.4398
89.7	-62.3919
89.75	-62.3488
89.8	-62.3409
89.85	-62.4014
89.9	-62.5357
89.95	-62.7456
90	-62.9509
90.05	-63.0213
90.1	-62.9483
90.15	-62.8383
90.2	-62.7953
90.25	-62.8166
90.3	-62.7841
90.35	-62.6822
90.4	-62.6249
90.45	-62.6103
90.5	-62.5617
90.55	-62.4937
90.6	-62.4389
90.65	-62.4397
90.7	-62.551
90.75	-62.6874
90.8	-62.7371
90.85	-62.7759
90.9	-62.8704
90.95	-62.9553
91	-63.0193
91.05	-63.0844
91.1	-63.1268
91.15	-63.1709
91.2	-63.2246
91.25	-63.2441
91.3	-63.3099
91.35	-63.4817
91.4	-63.5706
91.45	-63.4597
91.5	-63.3067
91.55	-63.2042
91.6	-63.0946
91.65	-63.0106
91.7	-62.9913
91.75	-62.9679
91.8	-62.9549
91.85	-63.0287
91.9	-63.1114
91.95	-63.1484
92	-63.2681
92.05	-63.4763
92.1	-63.585
92.15	-63.5616
92.2	-63.5497
92.25	-63.5672
92.3	-63.5466
92.35	-63.5609
92.4	-63.6681
92.45	-63.7249
92.5	-63.6291
92.55	-63.484
92.6	-63.3947
92.65	-63.361
92.7	-63.399
92.75	-63.5221
92.8	-63.626
92.85	-63.621
92.9	-63.6245
92.95	-63.7671
93	-63.9227
93.05	-63.9068
93.1	-63.7928
93.15	-63.7352
93.2	-63.6851
93.25	-63.5788
93.3	-63.5141
93.35	-63.5594
93.4	-63.6746
93.45	-63.8027
93.5	-63.8707
93.55	-63.8517
93.6	-63.8346
93.65	-63.8503
93.7	-63.8201
93.75	-63.755
93.8	-63.7625
93.85	-63.8806
93.9	-64.0257
93.95	-64.1444
94	-64.2516
94.05	-64.3237
94.1	-64.3015
94.15	-64.2029
94.2	-64.0948
94.25	-64.0014
94.3	-63.935
94.35	-63.9553
94.4	-64.087
94.45	-64.2333
94.5	-64.2723
94.55	-64.2151
94.6	-64.1665
94.65	-64.1908
94.7	-64.2956
94.75	-64.4461
94.8	-64.5606
94.85	-64.5882
94.9	-64.5939
94.95	-64.6577
95	-64.768
95.05	-64.8653
95.1	-64.9176
95.15	-64.9018
95.2	-64.8016
95.25	-64.6661
95.3	-64.5946
95.35	-64.6445
95.4	-64.7963
95.45	-64.9974
95.5	-65.1492
95.55	-65.133
95.6	-64.9361
95.65	-64.7367
95.7	-64.7463
95.75	-64.9224
95.8	-65.0452
95.85	-65.0489
95.9	-65.0678
95.95	-65.176
96	-65.2601
96.05	-65.2219
96.1	-65.0988
96.15	-65.0022
96.2	-65.0377
96.25	-65.1835
96.3	-65.293
96.35	-65.2711
96.4	-65.2177
96.45	-65.3023
96.5	-65.5122
96.55	-65.7057
96.6	-65.7934
96.65	-65.7731
96.7	-65.6818
96.75	-65.5348
96.8	-65.3705
96.85	-65.2637
96.9	-65.2118
96.95	-65.1662
97	-65.1383
97.05	-65.1951
97.1	-65.3726
97.15	-65.5993
97.2	-65.7671
97.25	-65.8178
97.3	-65.7792
97.35	-65.7726
97.4	-65.8524
97.45	-65.9454
97.5	-65.9932
97.55	-66.0105
97.6	-66.0519
97.65	-66.1127
97.7	-66.1244
97.75	-66.1004
97.8	-66.0962
97.85	-66.0689
97.9	-65.9369
97.95	-65.7143
98	-65.5474
98.05	-65.5344
98.1	-65.5993
98.15	-65.6984
98.2	-65.8621
98.25	-66.0393
98.3	-66.1867
98.35	-66.3201
98.4	-66.4115
98.45	-66.4543
98.5	-66.5046
98.55	-66.5717
98.6	-66.62
98.65	-66.6177
98.7	-66.5761
98.75	-66.5912
98.8	-66.7051
98.85	-66.8184
98.9	-66.8622
98.95	-66.8472
99	-66.778
99.05	-66.6922
99.1	-66.6293
99.15	-66.5684
99.2	-66.5246
99.25	-66.5225
99.3	-66.5263
99.35	-66.5622
99.4	-66.6748
99.45	-66.796
99.5	-66.8924
99.55	-66.9893
99.6	-67.0087
99.65	-66.9338
99.7	-66.8964
99.75	-66.8914
99.8	-66.8089
99.85	-66.7189
99.9	-66.7276
[truncated: 49,613 more rows]

## Sheet: Figure 3b
t(ms)	mp (mV)	t(ms)	mp (mV)					X	histogram									Subthrehold stimuli with mechanical stimulation (magenta) then current (green)
0	-62.8664	0	-62.8664					--	0.2225									Histogram derived from spike activity)
0.05	-63.0367	0.05	-63.0367					--	0.014999
0.1	-63.0818	0.1	-63.0818					--	0.285
0.15	-62.9965	0.15	-62.9965					--	0.0200005
0.2	-62.8926	0.2	-62.8926					--	0.295001
0.25	-62.9055	0.25	-62.9055					--	0.017501
0.3	-63.069	0.3	-63.069					--	0.295001
0.35	-63.3069	0.35	-63.3069					--	0.0200005
0.4	-63.4655	0.4	-63.4655					--	0.292501
0.45	-63.4756	0.45	-63.4756					--	0.014999
0.5	-63.3852	0.5	-63.3852					--	0.289999
0.55	-63.3115	0.55	-63.3115					--	0.0200005
0.6	-63.3145	0.6	-63.3145					--	0.307501
0.65	-63.3809	0.65	-63.3809					--	0.0200005
0.7	-63.4444	0.7	-63.4444					--	0.2975
0.75	-63.4074	0.75	-63.4074					--	0.017501
0.8	-63.2588	0.8	-63.2588					--	0.289999
0.85	-63.0755	0.85	-63.0755					--	0.0225
0.9	-62.9362	0.9	-62.9362					--	0.2975
0.95	-62.8802	0.95	-62.8802					--	0.0200005
1	-62.9052	1	-62.9052					--	0.295001
1.05	-63.0087	1.05	-63.0087					--	0.0225
1.1	-63.1681	1.1	-63.1681					--	0.314999
1.15	-63.3287	1.15	-63.3287					--	0.0200005
1.2	-63.4453	1.2	-63.4453					--	0.2975
1.25	-63.4848	1.25	-63.4848					--	0.0225
1.3	-63.4513	1.3	-63.4513					--	0.3
1.35	-63.3697	1.35	-63.3697					--	0.0200005
1.4	-63.2645	1.4	-63.2645					--	0.292501
1.45	-63.2103	1.45	-63.2103					--	0.0200005
1.5	-63.254	1.5	-63.254					--	0.295001
1.55	-63.3396	1.55	-63.3396					--	0.0249995
1.6	-63.3812	1.6	-63.3812					--	0.302499
1.65	-63.363	1.65	-63.363					--	0.017501
1.7	-63.3716	1.7	-63.3716					--	0.3
1.75	-63.4522	1.75	-63.4522					--	0.0249995
1.8	-63.5008	1.8	-63.5008					--	0.2975
1.85	-63.4469	1.85	-63.4469					--	0.0225
1.9	-63.3602	1.9	-63.3602					--	0.2975
1.95	-63.2976	1.95	-63.2976					--	0.0200005
2	-63.2181	2	-63.2181					--	0.3
2.05	-63.0767	2.05	-63.0767					--	0.0225
2.1	-62.9538	2.1	-62.9538					--	0.2975
2.15	-62.9663	2.15	-62.9663					--	0.0225
2.2	-63.0759	2.2	-63.0759					--	0.3
2.25	-63.2116	2.25	-63.2116					--	0.0225
2.3	-63.37	2.3	-63.37					--	0.300003
2.35	-63.4557	2.35	-63.4557					--	0.0225
2.4	-63.3847	2.4	-63.3847					--	0.300003
2.45	-63.2656	2.45	-63.2656					--	0.0199975
2.5	-63.2386	2.5	-63.2386					--	0.31
2.55	-63.3149	2.55	-63.3149					--	0.0225
2.6	-63.3788	2.6	-63.3788					--	0.307497
2.65	-63.3159	2.65	-63.3159					--	0.0250025
2.7	-63.1921	2.7	-63.1921					--	0.2975
2.75	-63.1143	2.75	-63.1143					--	0.0250025
2.8	-63.0402	2.8	-63.0402					--	0.305001
2.85	-62.9777	2.85	-62.9777					--	0.0250025
2.9	-63.0265	2.9	-63.0265					--	0.305001
2.95	-63.1451	2.95	-63.1451					--	0.0199975
3	-63.2327	3	-63.2327					--	0.302499
3.05	-63.2812	3.05	-63.2812					--	0.0250025
3.1	-63.2794	3.1	-63.2794					--	0.300003
3.15	-63.2201	3.15	-63.2201					--	0.0250025
3.2	-63.1417	3.2	-63.1417					--	0.305001
3.25	-63.0577	3.25	-63.0577					--	0.0199975
3.3	-63.0368	3.3	-63.0368					--	0.31
3.35	-63.1574	3.35	-63.1574					--	0.0225
3.4	-63.3063	3.4	-63.3063					--	0.305001
3.45	-63.3558	3.45	-63.3558					--	0.0250025
3.5	-63.3641	3.5	-63.3641					--	0.0199975
3.55	-63.3537	3.55	-63.3537					--	0.307497
3.6	-63.2726	3.6	-63.2726					--	0.0250025
3.65	-63.206	3.65	-63.206					--	0.307497
3.7	-63.2378	3.7	-63.2378					--	0.0250025
3.75	-63.2495	3.75	-63.2495					--	0.307497
3.8	-63.1331	3.8	-63.1331					--	0.0225
3.85	-62.9621	3.85	-62.9621					--	0.302499
3.9	-62.8517	3.9	-62.8517					--	0.0225
3.95	-62.8491	3.95	-62.8491					--	0.0225
4	-62.9225	4	-62.9225					--	0.307497
4.05	-63.0064	4.05	-63.0064					--	0.0225
4.1	-63.0658	4.1	-63.0658					--	0.307497
4.15	-63.0277	4.15	-63.0277					--	0.0225
4.2	-62.8474	4.2	-62.8474					--	0.0225
4.25	-62.6365	4.25	-62.6365					--	0.312503
4.3	-62.5608	4.3	-62.5608					--	0.0250025
4.35	-62.6631	4.35	-62.6631					--	0.0225
4.4	-62.8518	4.4	-62.8518					--	0.0225
4.45	-63.0317	4.45	-63.0317					--	0.0250025
4.5	-63.1733	4.5	-63.1733					--	0.305001
4.55	-63.2685	4.55	-63.2685					--	0.0225
4.6	-63.2835	4.6	-63.2835					--	0.0225
4.65	-63.2094	4.65	-63.2094					--	0.2225
4.7	-63.1051	4.7	-63.1051					--	0.0200005
4.75	-63.0284	4.75	-63.0284					--	0.302499
4.8	-63.0174	4.8	-63.0174					--	0.0200005
4.85	-63.1171	4.85	-63.1171					--	0.3
4.9	-63.3016	4.9	-63.3016					--	0.0249995
4.95	-63.4215	4.95	-63.4215					--	0.3125
5	-63.3526	5	-63.3526					--	0.0200005
5.05	-63.1385	5.05	-63.1385					--	0.302499
5.1	-62.9338	5.1	-62.9338					--	0.0225
5.15	-62.815	5.15	-62.815					--	0.31
5.2	-62.7636	5.2	-62.7636					--	0.0200005
5.25	-62.7919	5.25	-62.7919					--	0.307501
5.3	-62.9521	5.3	-62.9521					--	0.0225
5.35	-63.2009	5.35	-63.2009					--	0.31
5.4	-63.4132	5.4	-63.4132					--	0.0200005
5.45	-63.5357	5.45	-63.5357					--	0.305001
5.5	-63.6049	5.5	-63.6049					--	0.027499
5.55	-63.6336	5.55	-63.6336					--	0.3225
5.6	-63.6093	5.6	-63.6093					--	0.0225
5.65	-63.5499	5.65	-63.5499					--	0.314999
5.7	-63.4912	5.7	-63.4912					--	0.0225
5.75	-63.4575	5.75	-63.4575					--	0.31
5.8	-63.4509	5.8	-63.4509					--	0.0225
5.85	-63.4517	5.85	-63.4517					--	0.31
5.9	-63.4471	5.9	-63.4471					--	0.0225
5.95	-63.4367	5.95	-63.4367					--	0.305001
6	-63.4151	6	-63.4151					--	0.0225
6.05	-63.3426	6.05	-63.3426					--	0.307501
6.1	-63.1881	6.1	-63.1881					--	0.0200005
6.15	-62.9849	6.15	-62.9849					--	0.31
6.2	-62.8285	6.2	-62.8285					--	0.0225
6.25	-62.7702	6.25	-62.7702					--	0.3125
6.3	-62.765	6.3	-62.765					--	0.0200005
6.35	-62.7797	6.35	-62.7797					--	0.305001
6.4	-62.8409	6.4	-62.8409					--	0.0249995
6.45	-62.9404	6.45	-62.9404					--	0.314999
6.5	-62.9919	6.5	-62.9919					--	0.0225
6.55	-62.9785	6.55	-62.9785					--	0.31
6.6	-62.9855	6.6	-62.9855					--	0.0225
6.65	-63.0492	6.65	-63.0492					--	0.31
6.7	-63.0857	6.7	-63.0857					--	0.0249995
6.75	-63.0409	6.75	-63.0409					--	0.3225
6.8	-62.9994	6.8	-62.9994					--	0.0249995
6.85	-63.057	6.85	-63.057					--	0.325
6.9	-63.1743	6.9	-63.1743					--	0.0199975
6.95	-63.2224	6.95	-63.2224					--	0.31
7	-63.1684	7	-63.1684					--	0.0199975
7.05	-63.0889	7.05	-63.0889					--	0.305001
7.1	-63.0335	7.1	-63.0335					--	0.0225
7.15	-62.9789	7.15	-62.9789					--	0.325003
7.2	-62.9212	7.2	-62.9212					--	0.0225
7.25	-62.9307	7.25	-62.9307					--	0.027499
7.3	-63.03	7.3	-63.03					--	0.3225
7.35	-63.1208	7.35	-63.1208					--	0.0225
7.4	-63.0927	7.4	-63.0927					--	0.319997
7.45	-62.9734	7.45	-62.9734					--	0.0199975
7.5	-62.8858	7.5	-62.8858					--	0.31
7.55	-62.8941	7.55	-62.8941					--	0.027499
7.6	-62.9763	7.6	-62.9763					--	0.330001
7.65	-63.0688	7.65	-63.0688					--	0.0225
7.7	-63.112	7.7	-63.112					--	0.325003
7.75	-63.0653	7.75	-63.0653					--	0.0250025
7.8	-62.9507	7.8	-62.9507					--	0.319997
7.85	-62.851	7.85	-62.851					--	0.0225
7.9	-62.8259	7.9	-62.8259					--	0.319997
7.95	-62.8598	7.95	-62.8598					--	0.0225
8	-62.8902	8	-62.8902					--	0.305001
8.05	-62.8943	8.05	-62.8943					--	0.0199975
8.1	-62.8658	8.1	-62.8658					--	0.31
8.15	-62.7861	8.15	-62.7861					--	0.0225
8.2	-62.6898	8.2	-62.6898					--	0.317501
8.25	-62.6346	8.25	-62.6346					--	0.0250025
8.3	-62.6195	8.3	-62.6195					--	0.325003
8.35	-62.587	8.35	-62.587					--	0.027499
8.4	-62.542	8.4	-62.542					--	0.325003
8.45	-62.5742	8.45	-62.5742					--	0.0250025
8.5	-62.7054	8.5	-62.7054					--	0.312503
8.55	-62.8307	8.55	-62.8307					--	0.0250025
8.6	-62.8402	8.6	-62.8402					--	0.3225
8.65	-62.7673	8.65	-62.7673					--	0.027499
8.7	-62.7357	8.7	-62.7357					--	0.325003
8.75	-62.8078	8.75	-62.8078					--	0.0225
8.8	-62.9411	8.8	-62.9411					--	0.312503
8.85	-63.0149	8.85	-63.0149					--	0.0225
8.9	-62.959	8.9	-62.959					--	0.317501
8.95	-62.8285	8.95	-62.8285					--	0.0250025
9	-62.7356	9	-62.7356					--	0.319997
9.05	-62.76	9.05	-62.76					--	0.0225
9.1	-62.8618	9.1	-62.8618					--	0.312503
9.15	-62.9445	9.15	-62.9445					--	0.0250025
9.2	-62.9656	9.2	-62.9656					--	0.0250025
9.25	-62.9173	9.25	-62.9173					--	0.0250025
9.3	-62.822	9.3	-62.822					--	0.325003
9.35	-62.7293	9.35	-62.7293					--	0.0250025
9.4	-62.7183	9.4	-62.7183					--	0.230001
9.45	-62.8401	9.45	-62.8401					--	0.0200005
9.5	-62.9888	9.5	-62.9888					--	0.0225
9.55	-63.0252	9.55	-63.0252					--	0.0200005
9.6	-62.9691	9.6	-62.9691					--	0.0225
9.65	-62.9174	9.65	-62.9174					--	0.0200005
9.7	-62.8731	9.7	-62.8731					--	0.0200005
9.75	-62.7718	9.75	-62.7718					--	0.0200005
9.8	-62.667	9.8	-62.667					--	0.0225
9.85	-62.6758	9.85	-62.6758					--	0.0225
9.9	-62.726	9.9	-62.726					--	0.0225
9.95	-62.6745	9.95	-62.6745					--	0.0249995
10	-62.5438	10	-62.5438					--	0.0249995
10.05	-62.4285	10.05	-62.4285					--	0.027499
10.1	-62.3626	10.1	-62.3626					--	0.0200005
10.15	-62.3448	10.15	-62.3448					--	0.0249995
10.2	-62.3906	10.2	-62.3906					--	0.030001
10.25	-62.5104	10.25	-62.5104					--	0.0225
10.3	-62.609	10.3	-62.609					--	0.0225
10.35	-62.5976	10.35	-62.5976					--	0.0249995
10.4	-62.5486	10.4	-62.5486					--	0.0225
10.45	-62.5482	10.45	-62.5482					--	0.027499
10.5	-62.5841	10.5	-62.5841					--	0.0249995
10.55	-62.5993	10.55	-62.5993					--	0.0250025
10.6	-62.5275	10.6	-62.5275					--	0.0225
10.65	-62.3863	10.65	-62.3863					--	0.027499
10.7	-62.2561	10.7	-62.2561					--	0.027499
10.75	-62.1607	10.75	-62.1607					--	0.0250025
10.8	-62.1613	10.8	-62.1613					--	0.0250025
10.85	-62.3398	10.85	-62.3398					--	0.0250025
10.9	-62.5876	10.9	-62.5876					--	0.0250025
10.95	-62.733	10.95	-62.733					--	0.027499
11	-62.7414	11	-62.7414					--	0.030001
11.05	-62.6483	11.05	-62.6483					--	0.0225
11.1	-62.5446	11.1	-62.5446					--	0.0250025
11.15	-62.5194	11.15	-62.5194					--	0.0250025
11.2	-62.5435	11.2	-62.5435					--	0.0250025
11.25	-62.5699	11.25	-62.5699					--	0.027499
11.3	-62.5914	11.3	-62.5914					--	0.0250025
11.35	-62.5732	11.35	-62.5732					--	0.0250025
11.4	-62.5436	11.4	-62.5436					--	0.027499
11.45	-62.5588	11.45	-62.5588					--	0.027499
11.5	-62.5523	11.5	-62.5523					--	0.027499
11.55	-62.5059	11.55	-62.5059					--	0.0250025
11.6	-62.5158	11.6	-62.5158					--	0.027499
11.65	-62.5549	11.65	-62.5549					--	0.027499
11.7	-62.5467	11.7	-62.5467					--	0.027499
11.75	-62.5469	11.75	-62.5469					--	0.0250025
11.8	-62.5924	11.8	-62.5924					--	0.027499
11.85	-62.6309	11.85	-62.6309					--	0.0250025
11.9	-62.6731	11.9	-62.6731
11.95	-62.748	11.95	-62.748
12	-62.7989	12	-62.7989
12.05	-62.7885	12.05	-62.7885
12.1	-62.7276	12.1	-62.7276
12.15	-62.6241	12.15	-62.6241
12.2	-62.5554	12.2	-62.5554
12.25	-62.5819	12.25	-62.5819
12.3	-62.6173	12.3	-62.6173
12.35	-62.6042	12.35	-62.6042
12.4	-62.6076	12.4	-62.6076
12.45	-62.6835	12.45	-62.6835
12.5	-62.8227	12.5	-62.8227
12.55	-62.9409	12.55	-62.9409
12.6	-62.9629	12.6	-62.9629
12.65	-62.882	12.65	-62.882
12.7	-62.7508	12.7	-62.7508
12.75	-62.6467	12.75	-62.6467
12.8	-62.6125	12.8	-62.6125
12.85	-62.6064	12.85	-62.6064
12.9	-62.5859	12.9	-62.5859
12.95	-62.5727	12.95	-62.5727
13	-62.5781	13	-62.5781
13.05	-62.5494	13.05	-62.5494
13.1	-62.4815	13.1	-62.4815
13.15	-62.448	13.15	-62.448
13.2	-62.4937	13.2	-62.4937
13.25	-62.5682	13.25	-62.5682
13.3	-62.6201	13.3	-62.6201
13.35	-62.6683	13.35	-62.6683
13.4	-62.7428	13.4	-62.7428
13.45	-62.8087	13.45	-62.8087
13.5	-62.8295	13.5	-62.8295
13.55	-62.8588	13.55	-62.8588
13.6	-62.9599	13.6	-62.9599
13.65	-63.0797	13.65	-63.0797
13.7	-63.0961	13.7	-63.0961
13.75	-62.9684	13.75	-62.9684
13.8	-62.7467	13.8	-62.7467
13.85	-62.505	13.85	-62.505
13.9	-62.3173	13.9	-62.3173
13.95	-62.2572	13.95	-62.2572
14	-62.3355	14	-62.3355
14.05	-62.4691	14.05	-62.4691
14.1	-62.5566	14.1	-62.5566
14.15	-62.5949	14.15	-62.5949
14.2	-62.6538	14.2	-62.6538
14.25	-62.7649	14.25	-62.7649
14.3	-62.9123	14.3	-62.9123
14.35	-63.0955	14.35	-63.0955
14.4	-63.3089	14.4	-63.3089
14.45	-63.465	14.45	-63.465
14.5	-63.4709	14.5	-63.4709
14.55	-63.3562	14.55	-63.3562
14.6	-63.2406	14.6	-63.2406
14.65	-63.1741	14.65	-63.1741
14.7	-63.1149	14.7	-63.1149
14.75	-63.0232	14.75	-63.0232
14.8	-62.9092	14.8	-62.9092
14.85	-62.8209	14.85	-62.8209
14.9	-62.8117	14.9	-62.8117
14.95	-62.9107	14.95	-62.9107
15	-63.0635	15	-63.0635
15.05	-63.1498	15.05	-63.1498
15.1	-63.0859	15.1	-63.0859
15.15	-62.9244	15.15	-62.9244
15.2	-62.8021	15.2	-62.8021
15.25	-62.7725	15.25	-62.7725
15.3	-62.7715	15.3	-62.7715
15.35	-62.7665	15.35	-62.7665
15.4	-62.8194	15.4	-62.8194
15.45	-62.9268	15.45	-62.9268
15.5	-62.9936	15.5	-62.9936
15.55	-62.9699	15.55	-62.9699
15.6	-62.8854	15.6	-62.8854
15.65	-62.7604	15.65	-62.7604
15.7	-62.6062	15.7	-62.6062
15.75	-62.5221	15.75	-62.5221
15.8	-62.603	15.8	-62.603
15.85	-62.7784	15.85	-62.7784
15.9	-62.8598	15.9	-62.8598
15.95	-62.7603	15.95	-62.7603
16	-62.6037	16	-62.6037
16.05	-62.5553	16.05	-62.5553
16.1	-62.6441	16.1	-62.6441
16.15	-62.7629	16.15	-62.7629
16.2	-62.8222	16.2	-62.8222
16.25	-62.7992	16.25	-62.7992
16.3	-62.7056	16.3	-62.7056
16.35	-62.6087	16.35	-62.6087
16.4	-62.5743	16.4	-62.5743
16.45	-62.5765	16.45	-62.5765
16.5	-62.5392	16.5	-62.5392
16.55	-62.484	16.55	-62.484
16.6	-62.5018	16.6	-62.5018
16.65	-62.6047	16.65	-62.6047
16.7	-62.7393	16.7	-62.7393
16.75	-62.8369	16.75	-62.8369
16.8	-62.8307	16.8	-62.8307
16.85	-62.7018	16.85	-62.7018
16.9	-62.5368	16.9	-62.5368
16.95	-62.4713	16.95	-62.4713
17	-62.5124	17	-62.5124
17.05	-62.5427	17.05	-62.5427
17.1	-62.4883	17.1	-62.4883
17.15	-62.4401	17.15	-62.4401
17.2	-62.5436	17.2	-62.5436
17.25	-62.7268	17.25	-62.7268
17.3	-62.796	17.3	-62.796
17.35	-62.7409	17.35	-62.7409
17.4	-62.7203	17.4	-62.7203
17.45	-62.799	17.45	-62.799
17.5	-62.8402	17.5	-62.8402
17.55	-62.7493	17.55	-62.7493
17.6	-62.6341	17.6	-62.6341
17.65	-62.6214	17.65	-62.6214
17.7	-62.7015	17.7	-62.7015
17.75	-62.7705	17.75	-62.7705
17.8	-62.7593	17.8	-62.7593
17.85	-62.6613	17.85	-62.6613
17.9	-62.491	17.9	-62.491
17.95	-62.3367	17.95	-62.3367
18	-62.3008	18	-62.3008
18.05	-62.3785	18.05	-62.3785
18.1	-62.4962	18.1	-62.4962
18.15	-62.5799	18.15	-62.5799
18.2	-62.6199	18.2	-62.6199
18.25	-62.655	18.25	-62.655
18.3	-62.6799	18.3	-62.6799
18.35	-62.6981	18.35	-62.6981
18.4	-62.7086	18.4	-62.7086
18.45	-62.6391	18.45	-62.6391
18.5	-62.5022	18.5	-62.5022
18.55	-62.4232	18.55	-62.4232
18.6	-62.4384	18.6	-62.4384
18.65	-62.463	18.65	-62.463
18.7	-62.43	18.7	-62.43
18.75	-62.3923	18.75	-62.3923
18.8	-62.4185	18.8	-62.4185
18.85	-62.4549	18.85	-62.4549
18.9	-62.4691	18.9	-62.4691
18.95	-62.5184	18.95	-62.5184
19	-62.593	19	-62.593
19.05	-62.6957	19.05	-62.6957
19.1	-62.8762	19.1	-62.8762
19.15	-63.0372	19.15	-63.0372
19.2	-63.0214	19.2	-63.0214
19.25	-62.8216	19.25	-62.8216
19.3	-62.5696	19.3	-62.5696
19.35	-62.4475	19.35	-62.4475
19.4	-62.5033	19.4	-62.5033
19.45	-62.5963	19.45	-62.5963
19.5	-62.6724	19.5	-62.6724
19.55	-62.7896	19.55	-62.7896
19.6	-62.8767	19.6	-62.8767
19.65	-62.8703	19.65	-62.8703
19.7	-62.8499	19.7	-62.8499
19.75	-62.8299	19.75	-62.8299
19.8	-62.7759	19.8	-62.7759
19.85	-62.7155	19.85	-62.7155
19.9	-62.631	19.9	-62.631
19.95	-62.5177	19.95	-62.5177
20	-62.4688	20	-62.4688
20.05	-62.5066	20.05	-62.5066
20.1	-62.5741	20.1	-62.5741
20.15	-62.6924	20.15	-62.6924
20.2	-62.8519	20.2	-62.8519
20.25	-62.9172	20.25	-62.9172
20.3	-62.8544	20.3	-62.8544
20.35	-62.7686	20.35	-62.7686
20.4	-62.6941	20.4	-62.6941
20.45	-62.6489	20.45	-62.6489
20.5	-62.6944	20.5	-62.6944
20.55	-62.7807	20.55	-62.7807
20.6	-62.8209	20.6	-62.8209
20.65	-62.8307	20.65	-62.8307
20.7	-62.819	20.7	-62.819
20.75	-62.7562	20.75	-62.7562
20.8	-62.6508	20.8	-62.6508
20.85	-62.5896	20.85	-62.5896
20.9	-62.6863	20.9	-62.6863
20.95	-62.9142	20.95	-62.9142
21	-63.0978	21	-63.0978
21.05	-63.111	21.05	-63.111
21.1	-63.0307	21.1	-63.0307
21.15	-63.0187	21.15	-63.0187
21.2	-63.1079	21.2	-63.1079
21.25	-63.1869	21.25	-63.1869
21.3	-63.184	21.3	-63.184
21.35	-63.1515	21.35	-63.1515
21.4	-63.162	21.4	-63.162
21.45	-63.2245	21.45	-63.2245
21.5	-63.3181	21.5	-63.3181
21.55	-63.4052	21.55	-63.4052
21.6	-63.433	21.6	-63.433
21.65	-63.3627	21.65	-63.3627
21.7	-63.201	21.7	-63.201
21.75	-63.0017	21.75	-63.0017
21.8	-62.8127	21.8	-62.8127
21.85	-62.6739	21.85	-62.6739
21.9	-62.6196	21.9	-62.6196
21.95	-62.6646	21.95	-62.6646
22	-62.7648	22	-62.7648
22.05	-62.8334	22.05	-62.8334
22.1	-62.8457	22.1	-62.8457
22.15	-62.8723	22.15	-62.8723
22.2	-62.9272	22.2	-62.9272
22.25	-62.9462	22.25	-62.9462
22.3	-62.917	22.3	-62.917
22.35	-62.9121	22.35	-62.9121
22.4	-62.9561	22.4	-62.9561
22.45	-62.9826	22.45	-62.9826
22.5	-62.9608	22.5	-62.9608
22.55	-62.9634	22.55	-62.9634
22.6	-63.0052	22.6	-63.0052
22.65	-62.9855	22.65	-62.9855
22.7	-62.8624	22.7	-62.8624
22.75	-62.7293	22.75	-62.7293
22.8	-62.6392	22.8	-62.6392
22.85	-62.5401	22.85	-62.5401
22.9	-62.4391	22.9	-62.4391
22.95	-62.4421	22.95	-62.4421
23	-62.5794	23	-62.5794
23.05	-62.7367	23.05	-62.7367
23.1	-62.8394	23.1	-62.8394
23.15	-62.933	23.15	-62.933
23.2	-63.0272	23.2	-63.0272
23.25	-63.0293	23.25	-63.0293
23.3	-62.923	23.3	-62.923
23.35	-62.8095	23.35	-62.8095
23.4	-62.7243	23.4	-62.7243
23.45	-62.6339	23.45	-62.6339
23.5	-62.5698	23.5	-62.5698
23.55	-62.606	23.55	-62.606
23.6	-62.7048	23.6	-62.7048
23.65	-62.752	23.65	-62.752
23.7	-62.728	23.7	-62.728
23.75	-62.7139	23.75	-62.7139
23.8	-62.7603	23.8	-62.7603
23.85	-62.8636	23.85	-62.8636
23.9	-63.0174	23.9	-63.0174
23.95	-63.1465	23.95	-63.1465
24	-63.1144	24	-63.1144
24.05	-62.8774	24.05	-62.8774
24.1	-62.5927	24.1	-62.5927
24.15	-62.4945	24.15	-62.4945
24.2	-62.6477	24.2	-62.6477
24.25	-62.9245	24.25	-62.9245
24.3	-63.1757	24.3	-63.1757
24.35	-63.33	24.35	-63.33
24.4	-63.3453	24.4	-63.3453
24.45	-63.2215	24.45	-63.2215
24.5	-63.073	24.5	-63.073
24.55	-63.035	24.55	-63.035
24.6	-63.1229	24.6	-63.1229
24.65	-63.2306	24.65	-63.2306
24.7	-63.2552	24.7	-63.2552
24.75	-63.148	24.75	-63.148
24.8	-62.9153	24.8	-62.9153
24.85	-62.6665	24.85	-62.6665
24.9	-62.5703	24.9	-62.5703
24.95	-62.6864	24.95	-62.6864
25	-62.8823	25	-62.8823
25.05	-63.001	25.05	-63.001
25.1	-63.0328	25.1	-63.0328
25.15	-63.0632	25.15	-63.0632
25.2	-63.1279	25.2	-63.1279
25.25	-63.151	25.25	-63.151
25.3	-63.0884	25.3	-63.0884
25.35	-63.0076	25.35	-63.0076
25.4	-62.9764	25.4	-62.9764
25.45	-63.0152	25.45	-63.0152
25.5	-63.0912	25.5	-63.0912
25.55	-63.1422	25.55	-63.1422
25.6	-63.1597	25.6	-63.1597
25.65	-63.2147	25.65	-63.2147
25.7	-63.3299	25.7	-63.3299
25.75	-63.3759	25.75	-63.3759
25.8	-63.2858	25.8	-63.2858
25.85	-63.207	25.85	-63.207
25.9	-63.2663	25.9	-63.2663
25.95	-63.3969	25.95	-63.3969
26	-63.4622	26	-63.4622
26.05	-63.4533	26.05	-63.4533
26.1	-63.4419	26.1	-63.4419
26.15	-63.4079	26.15	-63.4079
26.2	-63.3331	26.2	-63.3331
26.25	-63.2905	26.25	-63.2905
26.3	-63.3023	26.3	-63.3023
26.35	-63.281	26.35	-63.281
26.4	-63.1494	26.4	-63.1494
26.45	-62.9914	26.45	-62.9914
26.5	-62.9483	26.5	-62.9483
26.55	-62.9735	26.55	-62.9735
26.6	-62.9621	26.6	-62.9621
26.65	-62.9569	26.65	-62.9569
26.7	-63.0246	26.7	-63.0246
26.75	-63.143	26.75	-63.143
26.8	-63.2493	26.8	-63.2493
26.85	-63.3202	26.85	-63.3202
26.9	-63.3566	26.9	-63.3566
26.95	-63.3315	26.95	-63.3315
27	-63.2851	27	-63.2851
27.05	-63.2851	27.05	-63.2851
27.1	-63.2658	27.1	-63.2658
27.15	-63.1735	27.15	-63.1735
27.2	-63.0713	27.2	-63.0713
27.25	-62.9895	27.25	-62.9895
27.3	-62.9288	27.3	-62.9288
27.35	-62.9057	27.35	-62.9057
27.4	-62.9001	27.4	-62.9001
27.45	-62.9108	27.45	-62.9108
27.5	-62.9585	27.5	-62.9585
27.55	-63.0228	27.55	-63.0228
27.6	-63.0965	27.6	-63.0965
27.65	-63.1767	27.65	-63.1767
27.7	-63.2238	27.7	-63.2238
27.75	-63.2277	27.75	-63.2277
27.8	-63.1777	27.8	-63.1777
27.85	-63.0486	27.85	-63.0486
27.9	-62.9249	27.9	-62.9249
27.95	-62.9018	27.95	-62.9018
28	-62.9384	28	-62.9384
28.05	-63.0051	28.05	-63.0051
28.1	-63.1037	28.1	-63.1037
28.15	-63.1192	28.15	-63.1192
28.2	-62.9831	28.2	-62.9831
28.25	-62.8139	28.25	-62.8139
28.3	-62.7244	28.3	-62.7244
28.35	-62.7178	28.35	-62.7178
28.4	-62.7317	28.4	-62.7317
28.45	-62.6892	28.45	-62.6892
28.5	-62.6363	28.5	-62.6363
28.55	-62.6722	28.55	-62.6722
28.6	-62.709	28.6	-62.709
28.65	-62.6497	28.65	-62.6497
28.7	-62.6277	28.7	-62.6277
28.75	-62.7342	28.75	-62.7342
28.8	-62.8362	28.8	-62.8362
28.85	-62.8471	28.85	-62.8471
28.9	-62.8312	28.9	-62.8312
28.95	-62.8171	28.95	-62.8171
29	-62.7699	29	-62.7699
29.05	-62.687	29.05	-62.687
29.1	-62.64	29.1	-62.64
29.15	-62.6878	29.15	-62.6878
29.2	-62.7553	29.2	-62.7553
29.25	-62.7547	29.25	-62.7547
29.3	-62.7156	29.3	-62.7156
29.35	-62.7218	29.35	-62.7218
29.4	-62.7886	29.4	-62.7886
29.45	-62.87	29.45	-62.87
29.5	-62.9312	29.5	-62.9312
29.55	-62.954	29.55	-62.954
29.6	-62.898	29.6	-62.898
29.65	-62.7649	29.65	-62.7649
29.7	-62.6171	29.7	-62.6171
29.75	-62.5104	29.75	-62.5104
29.8	-62.4704	29.8	-62.4704
29.85	-62.523	29.85	-62.523
29.9	-62.6521	29.9	-62.6521
29.95	-62.757	29.95	-62.757
30	-62.7506	30	-62.7506
30.05	-62.6873	30.05	-62.6873
30.1	-62.6789	30.1	-62.6789
30.15	-62.7262	30.15	-62.7262
30.2	-62.7247	30.2	-62.7247
30.25	-62.6145	30.25	-62.6145
30.3	-62.4793	30.3	-62.4793
30.35	-62.4123	30.35	-62.4123
30.4	-62.3699	30.4	-62.3699
30.45	-62.2821	30.45	-62.2821
30.5	-62.2102	30.5	-62.2102
30.55	-62.2077	30.55	-62.2077
30.6	-62.2074	30.6	-62.2074
30.65	-62.1528	30.65	-62.1528
30.7	-62.088	30.7	-62.088
30.75	-62.0656	30.75	-62.0656
30.8	-62.0914	30.8	-62.0914
30.85	-62.1177	30.85	-62.1177
30.9	-62.08	30.9	-62.08
30.95	-61.9746	30.95	-61.9746
31	-61.8784	31	-61.8784
31.05	-61.8652	31.05	-61.8652
31.1	-61.9428	31.1	-61.9428
31.15	-62.0798	31.15	-62.0798
31.2	-62.2456	31.2	-62.2456
31.25	-62.436	31.25	-62.436
31.3	-62.6253	31.3	-62.6253
31.35	-62.7308	31.35	-62.7308
31.4	-62.6763	31.4	-62.6763
31.45	-62.496	31.45	-62.496
31.5	-62.3046	31.5	-62.3046
31.55	-62.2058	31.55	-62.2058
31.6	-62.2228	31.6	-62.2228
31.65	-62.2948	31.65	-62.2948
31.7	-62.3418	31.7	-62.3418
31.75	-62.3516	31.75	-62.3516
31.8	-62.4037	31.8	-62.4037
31.85	-62.5333	31.85	-62.5333
31.9	-62.662	31.9	-62.662
31.95	-62.6963	31.95	-62.6963
32	-62.6335	32	-62.6335
32.05	-62.5182	32.05	-62.5182
32.1	-62.3808	32.1	-62.3808
32.15	-62.2872	32.15	-62.2872
32.2	-62.3241	32.2	-62.3241
32.25	-62.4816	32.25	-62.4816
32.3	-62.6197	32.3	-62.6197
32.35	-62.628	32.35	-62.628
32.4	-62.5391	32.4	-62.5391
32.45	-62.4631	32.45	-62.4631
32.5	-62.4829	32.5	-62.4829
32.55	-62.5921	32.55	-62.5921
32.6	-62.7208	32.6	-62.7208
32.65	-62.7698	32.65	-62.7698
32.7	-62.6723	32.7	-62.6723
32.75	-62.4688	32.75	-62.4688
32.8	-62.3103	32.8	-62.3103
32.85	-62.3419	32.85	-62.3419
32.9	-62.5554	32.9	-62.5554
32.95	-62.799	32.95	-62.799
33	-62.9112	33	-62.9112
33.05	-62.8493	33.05	-62.8493
33.1	-62.6754	33.1	-62.6754
33.15	-62.4961	33.15	-62.4961
33.2	-62.4501	33.2	-62.4501
33.25	-62.603	33.25	-62.603
33.3	-62.8698	33.3	-62.8698
33.35	-63.0721	33.35	-63.0721
33.4	-63.1195	33.4	-63.1195
33.45	-63.099	33.45	-63.099
33.5	-63.0968	33.5	-63.0968
33.55	-63.0711	33.55	-63.0711
33.6	-62.9561	33.6	-62.9561
33.65	-62.79	33.65	-62.79
33.7	-62.6638	33.7	-62.6638
33.75	-62.6122	33.75	-62.6122
33.8	-62.6374	33.8	-62.6374
33.85	-62.7218	33.85	-62.7218
33.9	-62.8267	33.9	-62.8267
33.95	-62.9051	33.95	-62.9051
34	-62.9128	34	-62.9128
34.05	-62.8542	34.05	-62.8542
34.1	-62.7308	34.1	-62.7308
34.15	-62.5417	34.15	-62.5417
34.2	-62.4018	34.2	-62.4018
34.25	-62.4674	34.25	-62.4674
34.3	-62.7077	34.3	-62.7077
34.35	-62.9041	34.35	-62.9041
34.4	-62.9569	34.4	-62.9569
34.45	-62.9608	34.45	-62.9608
34.5	-62.9365	34.5	-62.9365
34.55	-62.8281	34.55	-62.8281
34.6	-62.6912	34.6	-62.6912
34.65	-62.6646	34.65	-62.6646
34.7	-62.7796	34.7	-62.7796
34.75	-62.8917	34.75	-62.8917
34.8	-62.9038	34.8	-62.9038
34.85	-62.8729	34.85	-62.8729
34.9	-62.8032	34.9	-62.8032
34.95	-62.6379	34.95	-62.6379
35	-62.4271	35	-62.4271
35.05	-62.3156	35.05	-62.3156
35.1	-62.3502	35.1	-62.3502
35.15	-62.3934	35.15	-62.3934
35.2	-62.3612	35.2	-62.3612
35.25	-62.3498	35.25	-62.3498
35.3	-62.405	35.3	-62.405
35.35	-62.4639	35.35	-62.4639
35.4	-62.481	35.4	-62.481
35.45	-62.4677	35.45	-62.4677
35.5	-62.5008	35.5	-62.5008
35.55	-62.6069	35.55	-62.6069
35.6	-62.7092	35.6	-62.7092
35.65	-62.8077	35.65	-62.8077
35.7	-62.9251	35.7	-62.9251
35.75	-62.969	35.75	-62.969
35.8	-62.9102	35.8	-62.9102
35.85	-62.8423	35.85	-62.8423
35.9	-62.8026	35.9	-62.8026
35.95	-62.765	35.95	-62.765
36	-62.7215	36	-62.7215
36.05	-62.7025	36.05	-62.7025
36.1	-62.7394	36.1	-62.7394
36.15	-62.7841	36.15	-62.7841
36.2	-62.789	36.2	-62.789
36.25	-62.7965	36.25	-62.7965
36.3	-62.7929	36.3	-62.7929
36.35	-62.7085	36.35	-62.7085
36.4	-62.6017	36.4	-62.6017
36.45	-62.5583	36.45	-62.5583
36.5	-62.5396	36.5	-62.5396
36.55	-62.5137	36.55	-62.5137
36.6	-62.5079	36.6	-62.5079
36.65	-62.5329	36.65	-62.5329
36.7	-62.6091	36.7	-62.6091
36.75	-62.7245	36.75	-62.7245
36.8	-62.805	36.8	-62.805
36.85	-62.861	36.85	-62.861
36.9	-62.9242	36.9	-62.9242
36.95	-62.9044	36.95	-62.9044
37	-62.7789	37	-62.7789
37.05	-62.6593	37.05	-62.6593
37.1	-62.5739	37.1	-62.5739
37.15	-62.5052	37.15	-62.5052
37.2	-62.5121	37.2	-62.5121
37.25	-62.603	37.25	-62.603
37.3	-62.7227	37.3	-62.7227
37.35	-62.8363	37.35	-62.8363
37.4	-62.8732	37.4	-62.8732
37.45	-62.7943	37.45	-62.7943
37.5	-62.6905	37.5	-62.6905
37.55	-62.6822	37.55	-62.6822
37.6	-62.8079	37.6	-62.8079
37.65	-62.9752	37.65	-62.9752
37.7	-63.0666	37.7	-63.0666
37.75	-63.0573	37.75	-63.0573
37.8	-63.0023	37.8	-63.0023
37.85	-62.9655	37.85	-62.9655
37.9	-62.9925	37.9	-62.9925
37.95	-63.0604	37.95	-63.0604
38	-63.0984	38	-63.0984
38.05	-63.0761	38.05	-63.0761
38.1	-63.0492	38.1	-63.0492
38.15	-63.0829	38.15	-63.0829
38.2	-63.162	38.2	-63.162
38.25	-63.199	38.25	-63.199
38.3	-63.1638	38.3	-63.1638
38.35	-63.1381	38.35	-63.1381
38.4	-63.1797	38.4	-63.1797
38.45	-63.2307	38.45	-63.2307
38.5	-63.2017	38.5	-63.2017
38.55	-63.0948	38.55	-63.0948
38.6	-62.9807	38.6	-62.9807
38.65	-62.8832	38.65	-62.8832
38.7	-62.7683	38.7	-62.7683
38.75	-62.6698	38.75	-62.6698
38.8	-62.6772	38.8	-62.6772
38.85	-62.8022	38.85	-62.8022
38.9	-62.945	38.9	-62.945
38.95	-63.047	38.95	-63.047
39	-63.1272	39	-63.1272
39.05	-63.1767	39.05	-63.1767
39.1	-63.157	39.1	-63.157
39.15	-63.1099	39.15	-63.1099
39.2	-63.1113	39.2	-63.1113
39.25	-63.1586	39.25	-63.1586
39.3	-63.1787	39.3	-63.1787
39.35	-63.1339	39.35	-63.1339
39.4	-63.0587	39.4	-63.0587
39.45	-63.0168	39.45	-63.0168
39.5	-63.0678	39.5	-63.0678
39.55	-63.2373	39.55	-63.2373
39.6	-63.4627	39.6	-63.4627
39.65	-63.5861	39.65	-63.5861
39.7	-63.5267	39.7	-63.5267
39.75	-63.3774	39.75	-63.3774
39.8	-63.2626	39.8	-63.2626
39.85	-63.1763	39.85	-63.1763
39.9	-63.0616	39.9	-63.0616
39.95	-62.9686	39.95	-62.9686
40	-63.0051	40	-63.0051
40.05	-63.158	40.05	-63.158
40.1	-63.272	40.1	-63.272
40.15	-63.2951	40.15	-63.2951
40.2	-63.3405	40.2	-63.3405
40.25	-63.4322	40.25	-63.4322
40.3	-63.4234	40.3	-63.4234
40.35	-63.2562	40.35	-63.2562
40.4	-63.0675	40.4	-63.0675
40.45	-62.9865	40.45	-62.9865
40.5	-62.9956	40.5	-62.9956
40.55	-63.0098	40.55	-63.0098
40.6	-63.0237	40.6	-63.0237
40.65	-63.0616	40.65	-63.0616
40.7	-63.084	40.7	-63.084
40.75	-63.077	40.75	-63.077
40.8	-63.0993	40.8	-63.0993
40.85	-63.1686	40.85	-63.1686
40.9	-63.2123	40.9	-63.2123
40.95	-63.2009	40.95	-63.2009
41	-63.1711	41	-63.1711
41.05	-63.1216	41.05	-63.1216
41.1	-63.0336	41.1	-63.0336
41.15	-62.9621	41.15	-62.9621
41.2	-62.988	41.2	-62.988
41.25	-63.0566	41.25	-63.0566
41.3	-63.0359	41.3	-63.0359
41.35	-62.9128	41.35	-62.9128
41.4	-62.8105	41.4	-62.8105
41.45	-62.8109	41.45	-62.8109
41.5	-62.8325	41.5	-62.8325
41.55	-62.7878	41.55	-62.7878
41.6	-62.7119	41.6	-62.7119
41.65	-62.6772	41.65	-62.6772
41.7	-62.714	41.7	-62.714
41.75	-62.8149	41.75	-62.8149
41.8	-62.924	41.8	-62.924
41.85	-62.8955	41.85	-62.8955
41.9	-62.6706	41.9	-62.6706
41.95	-62.4346	41.95	-62.4346
42	-62.4158	42	-62.4158
42.05	-62.6067	42.05	-62.6067
42.1	-62.7765	42.1	-62.7765
42.15	-62.7969	42.15	-62.7969
42.2	-62.769	42.2	-62.769
42.25	-62.7736	42.25	-62.7736
42.3	-62.7591	42.3	-62.7591
42.35	-62.686	42.35	-62.686
42.4	-62.6303	42.4	-62.6303
42.45	-62.6603	42.45	-62.6603
42.5	-62.7205	42.5	-62.7205
42.55	-62.7344	42.55	-62.7344
42.6	-62.6949	42.6	-62.6949
42.65	-62.6616	42.65	-62.6616
42.7	-62.6978	42.7	-62.6978
42.75	-62.7722	42.75	-62.7722
42.8	-62.8165	42.8	-62.8165
42.85	-62.805	42.85	-62.805
42.9	-62.7561	42.9	-62.7561
42.95	-62.7452	42.95	-62.7452
43	-62.8041	43	-62.8041
43.05	-62.8836	43.05	-62.8836
43.1	-62.9523	43.1	-62.9523
43.15	-63.0068	43.15	-63.0068
43.2	-63.0582	43.2	-63.0582
43.25	-63.1064	43.25	-63.1064
43.3	-63.1109	43.3	-63.1109
43.35	-63.0554	43.35	-63.0554
43.4	-62.9549	43.4	-62.9549
43.45	-62.844	43.45	-62.844
43.5	-62.7833	43.5	-62.7833
43.55	-62.8063	43.55	-62.8063
43.6	-62.9171	43.6	-62.9171
43.65	-63.0678	43.65	-63.0678
43.7	-63.1329	43.7	-63.1329
43.75	-63.072	43.75	-63.072
43.8	-62.9555	43.8	-62.9555
43.85	-62.8206	43.85	-62.8206
43.9	-62.7247	43.9	-62.7247
43.95	-62.7437	43.95	-62.7437
44	-62.8235	44	-62.8235
44.05	-62.8674	44.05	-62.8674
44.1	-62.8679	44.1	-62.8679
44.15	-62.8568	44.15	-62.8568
44.2	-62.8557	44.2	-62.8557
44.25	-62.8576	44.25	-62.8576
44.3	-62.8567	44.3	-62.8567
44.35	-62.9032	44.35	-62.9032
44.4	-63.0026	44.4	-63.0026
44.45	-63.0882	44.45	-63.0882
44.5	-63.1713	44.5	-63.1713
44.55	-63.2675	44.55	-63.2675
44.6	-63.2907	44.6	-63.2907
44.65	-63.2217	44.65	-63.2217
44.7	-63.1464	44.7	-63.1464
44.75	-63.0983	44.75	-63.0983
44.8	-63.0774	44.8	-63.0774
44.85	-63.088	44.85	-63.088
44.9	-63.1065	44.9	-63.1065
44.95	-63.1537	44.95	-63.1537
45	-63.2408	45	-63.2408
45.05	-63.278	45.05	-63.278
45.1	-63.2678	45.1	-63.2678
45.15	-63.3227	45.15	-63.3227
45.2	-63.4088	45.2	-63.4088
45.25	-63.4337	45.25	-63.4337
45.3	-63.4548	45.3	-63.4548
45.35	-63.5057	45.35	-63.5057
45.4	-63.4972	45.4	-63.4972
45.45	-63.4191	45.45	-63.4191
45.5	-63.3567	45.5	-63.3567
45.55	-63.333	45.55	-63.333
45.6	-63.3115	45.6	-63.3115
45.65	-63.2626	45.65	-63.2626
45.7	-63.2036	45.7	-63.2036
45.75	-63.1679	45.75	-63.1679
45.8	-63.0933	45.8	-63.0933
45.85	-62.9195	45.85	-62.9195
45.9	-62.7527	45.9	-62.7527
45.95	-62.7682	45.95	-62.7682
46	-62.9936	46	-62.9936
46.05	-63.2721	46.05	-63.2721
46.1	-63.4586	46.1	-63.4586
46.15	-63.5377	46.15	-63.5377
46.2	-63.5437	46.2	-63.5437
46.25	-63.483	46.25	-63.483
46.3	-63.3772	46.3	-63.3772
46.35	-63.2849	46.35	-63.2849
46.4	-63.2341	46.4	-63.2341
46.45	-63.19	46.45	-63.19
46.5	-63.1297	46.5	-63.1297
46.55	-63.0819	46.55	-63.0819
46.6	-63.0343	46.6	-63.0343
46.65	-62.9102	46.65	-62.9102
46.7	-62.7001	46.7	-62.7001
46.75	-62.5247	46.75	-62.5247
46.8	-62.4637	46.8	-62.4637
46.85	-62.4914	46.85	-62.4914
46.9	-62.573	46.9	-62.573
46.95	-62.6999	46.95	-62.6999
47	-62.8222	47	-62.8222
47.05	-62.8755	47.05	-62.8755
47.1	-62.877	47.1	-62.877
47.15	-62.9123	47.15	-62.9123
47.2	-62.9973	47.2	-62.9973
47.25	-63.0525	47.25	-63.0525
47.3	-63.0446	47.3	-63.0446
47.35	-63.0383	47.35	-63.0383
47.4	-63.0517	47.4	-63.0517
47.45	-63.032	47.45	-63.032
47.5	-62.9831	47.5	-62.9831
47.55	-62.9609	47.55	-62.9609
47.6	-62.943	47.6	-62.943
47.65	-62.8724	47.65	-62.8724
47.7	-62.7725	47.7	-62.7725
47.75	-62.7332	47.75	-62.7332
47.8	-62.7597	47.8	-62.7597
47.85	-62.7611	47.85	-62.7611
47.9	-62.7126	47.9	-62.7126
47.95	-62.6914	47.95	-62.6914
48	-62.7416	48	-62.7416
48.05	-62.8196	48.05	-62.8196
48.1	-62.9103	48.1	-62.9103
48.15	-63.0523	48.15	-63.0523
48.2	-63.2137	48.2	-63.2137
48.25	-63.2497	48.25	-63.2497
48.3	-63.0879	48.3	-63.0879
48.35	-62.8385	48.35	-62.8385
48.4	-62.6438	48.4	-62.6438
48.45	-62.5244	48.45	-62.5244
48.5	-62.4479	48.5	-62.4479
48.55	-62.4504	48.55	-62.4504
48.6	-62.5318	48.6	-62.5318
48.65	-62.5934	48.65	-62.5934
48.7	-62.5742	48.7	-62.5742
48.75	-62.528	48.75	-62.528
48.8	-62.5023	48.8	-62.5023
48.85	-62.4953	48.85	-62.4953
48.9	-62.5564	48.9	-62.5564
48.95	-62.7276	48.95	-62.7276
49	-62.9402	49	-62.9402
49.05	-63.0611	49.05	-63.0611
49.1	-63.0402	49.1	-63.0402
49.15	-62.9502	49.15	-62.9502
49.2	-62.8819	49.2	-62.8819
49.25	-62.8809	49.25	-62.8809
49.3	-62.9224	49.3	-62.9224
49.35	-62.9166	49.35	-62.9166
49.4	-62.7944	49.4	-62.7944
49.45	-62.6242	49.45	-62.6242
49.5	-62.5645	49.5	-62.5645
49.55	-62.67	49.55	-62.67
49.6	-62.8459	49.6	-62.8459
49.65	-62.9484	49.65	-62.9484
49.7	-62.9102	49.7	-62.9102
49.75	-62.7764	49.75	-62.7764
49.8	-62.6686	49.8	-62.6686
49.85	-62.6993	49.85	-62.6993
49.9	-62.8535	49.9	-62.8535
49.95	-63.0191	49.95	-63.0191
50	-63.107	50	-63.107
50.05	-63.1304	50.05	-63.1304
50.1	-63.1617	50.1	-63.1617
50.15	-63.1998	50.15	-63.1998
50.2	-63.1798	50.2	-63.1798
50.25	-63.0755	50.25	-63.0755
50.3	-62.9583	50.3	-62.9583
50.35	-62.9065	50.35	-62.9065
50.4	-62.9116	50.4	-62.9116
50.45	-62.9444	50.45	-62.9444
50.5	-62.9758	50.5	-62.9758
50.55	-62.9791	50.55	-62.9791
50.6	-62.9882	50.6	-62.9882
50.65	-63.0483	50.65	-63.0483
50.7	-63.1245	50.7	-63.1245
50.75	-63.1249	50.75	-63.1249
50.8	-63.0638	50.8	-63.0638
50.85	-63.0634	50.85	-63.0634
50.9	-63.1419	50.9	-63.1419
50.95	-63.1978	50.95	-63.1978
51	-63.167	51	-63.167
51.05	-63.1025	51.05	-63.1025
51.1	-63.0954	51.1	-63.0954
51.15	-63.1306	51.15	-63.1306
51.2	-63.1486	51.2	-63.1486
51.25	-63.1656	51.25	-63.1656
51.3	-63.2005	51.3	-63.2005
51.35	-63.2116	51.35	-63.2116
51.4	-63.1496	51.4	-63.1496
51.45	-63.0629	51.45	-63.0629
51.5	-63.0551	51.5	-63.0551
51.55	-63.0979	51.55	-63.0979
51.6	-63.0971	51.6	-63.0971
51.65	-63.0498	51.65	-63.0498
51.7	-62.9997	51.7	-62.9997
51.75	-63.002	51.75	-63.002
51.8	-63.0609	51.8	-63.0609
51.85	-63.0882	51.85	-63.0882
51.9	-63.0446	51.9	-63.0446
51.95	-62.9808	51.95	-62.9808
52	-62.9507	52	-62.9507
52.05	-62.9669	52.05	-62.9669
52.1	-62.9888	52.1	-62.9888
52.15	-63.0135	52.15	-63.0135
52.2	-63.0689	52.2	-63.0689
52.25	-63.1058	52.25	-63.1058
52.3	-63.0934	52.3	-63.0934
52.35	-63.0552	52.35	-63.0552
52.4	-62.9546	52.4	-62.9546
52.45	-62.8361	52.45	-62.8361
52.5	-62.8466	52.5	-62.8466
52.55	-62.9703	52.55	-62.9703
52.6	-63.0621	52.6	-63.0621
52.65	-63.0572	52.65	-63.0572
52.7	-62.9947	52.7	-62.9947
52.75	-62.9937	52.75	-62.9937
52.8	-63.1207	52.8	-63.1207
52.85	-63.2721	52.85	-63.2721
52.9	-63.3755	52.9	-63.3755
52.95	-63.4473	52.95	-63.4473
53	-63.4231	53	-63.4231
53.05	-63.3051	53.05	-63.3051
53.1	-63.244	53.1	-63.244
53.15	-63.2543	53.15	-63.2543
53.2	-63.202	53.2	-63.202
53.25	-63.0547	53.25	-63.0547
53.3	-62.8791	53.3	-62.8791
53.35	-62.7634	53.35	-62.7634
53.4	-62.7818	53.4	-62.7818
53.45	-62.904	53.45	-62.904
53.5	-63.0548	53.5	-63.0548
53.55	-63.1931	53.55	-63.1931
53.6	-63.2472	53.6	-63.2472
53.65	-63.1891	53.65	-63.1891
53.7	-63.1668	53.7	-63.1668
53.75	-63.2872	53.75	-63.2872
53.8	-63.4045	53.8	-63.4045
53.85	-63.381	53.85	-63.381
53.9	-63.2775	53.9	-63.2775
53.95	-63.148	53.95	-63.148
54	-62.9932	54	-62.9932
54.05	-62.8751	54.05	-62.8751
54.1	-62.8568	54.1	-62.8568
54.15	-62.9103	54.15	-62.9103
54.2	-62.9258	54.2	-62.9258
54.25	-62.8614	54.25	-62.8614
54.3	-62.7749	54.3	-62.7749
54.35	-62.684	54.35	-62.684
54.4	-62.5633	54.4	-62.5633
54.45	-62.4661	54.45	-62.4661
54.5	-62.4656	54.5	-62.4656
54.55	-62.5106	54.55	-62.5106
54.6	-62.4947	54.6	-62.4947
54.65	-62.4372	54.65	-62.4372
54.7	-62.4506	54.7	-62.4506
54.75	-62.5721	54.75	-62.5721
54.8	-62.7224	54.8	-62.7224
54.85	-62.8032	54.85	-62.8032
54.9	-62.7576	54.9	-62.7576
54.95	-62.5777	54.95	-62.5777
55	-62.3367	55	-62.3367
55.05	-62.2061	55.05	-62.2061
55.1	-62.2726	55.1	-62.2726
55.15	-62.4332	55.15	-62.4332
55.2	-62.5687	55.2	-62.5687
55.25	-62.7035	55.25	-62.7035
55.3	-62.9005	55.3	-62.9005
55.35	-63.0999	55.35	-63.0999
55.4	-63.1712	55.4	-63.1712
55.45	-63.1052	55.45	-63.1052
55.5	-63.0182	55.5	-63.0182
55.55	-62.9866	55.55	-62.9866
55.6	-63.001	55.6	-63.001
55.65	-63.0537	55.65	-63.0537
55.7	-63.1434	55.7	-63.1434
55.75	-63.2137	55.75	-63.2137
55.8	-63.2024	55.8	-63.2024
55.85	-63.1607	55.85	-63.1607
55.9	-63.1829	55.9	-63.1829
55.95	-63.2482	55.95	-63.2482
56	-63.2527	56	-63.2527
56.05	-63.1965	56.05	-63.1965
56.1	-63.1725	56.1	-63.1725
56.15	-63.2058	56.15	-63.2058
56.2	-63.2226	56.2	-63.2226
56.25	-63.162	56.25	-63.162
56.3	-63.0159	56.3	-63.0159
56.35	-62.8338	56.35	-62.8338
56.4	-62.7097	56.4	-62.7097
56.45	-62.7062	56.45	-62.7062
56.5	-62.8045	56.5	-62.8045
56.55	-62.9229	56.55	-62.9229
56.6	-63.0106	56.6	-63.0106
56.65	-63.0808	56.65	-63.0808
56.7	-63.1227	56.7	-63.1227
56.75	-63.0626	56.75	-63.0626
56.8	-62.9041	56.8	-62.9041
56.85	-62.7708	56.85	-62.7708
56.9	-62.751	56.9	-62.751
56.95	-62.8426	56.95	-62.8426
57	-62.9937	57	-62.9937
57.05	-63.1392	57.05	-63.1392
57.1	-63.2065	57.1	-63.2065
57.15	-63.1597	57.15	-63.1597
57.2	-63.0558	57.2	-63.0558
57.25	-62.9776	57.25	-62.9776
57.3	-62.9376	57.3	-62.9376
57.35	-62.9121	57.35	-62.9121
57.4	-62.9302	57.4	-62.9302
57.45	-62.9996	57.45	-62.9996
57.5	-63.0452	57.5	-63.0452
57.55	-63.0201	57.55	-63.0201
57.6	-62.9881	57.6	-62.9881
57.65	-63.0244	57.65	-63.0244
57.7	-63.0936	57.7	-63.0936
57.75	-63.1315	57.75	-63.1315
57.8	-63.1456	57.8	-63.1456
57.85	-63.1734	57.85	-63.1734
57.9	-63.2189	57.9	-63.2189
57.95	-63.2752	57.95	-63.2752
58	-63.3531	58	-63.3531
58.05	-63.392	58.05	-63.392
58.1	-63.3077	58.1	-63.3077
58.15	-63.1497	58.15	-63.1497
58.2	-63.0937	58.2	-63.0937
58.25	-63.2381	58.25	-63.2381
58.3	-63.4525	58.3	-63.4525
58.35	-63.5326	58.35	-63.5326
58.4	-63.4149	58.4	-63.4149
58.45	-63.1962	58.45	-63.1962
58.5	-63.0308	58.5	-63.0308
58.55	-62.9892	58.55	-62.9892
58.6	-63.0238	58.6	-63.0238
58.65	-63.0348	58.65	-63.0348
58.7	-62.9699	58.7	-62.9699
58.75	-62.8687	58.75	-62.8687
58.8	-62.8144	58.8	-62.8144
58.85	-62.8664	58.85	-62.8664
58.9	-62.9842	58.9	-62.9842
58.95	-63.0873	58.95	-63.0873
59	-63.1723	59	-63.1723
59.05	-63.2479	59.05	-63.2479
59.1	-63.2623	59.1	-63.2623
59.15	-63.1676	59.15	-63.1676
59.2	-63.0457	59.2	-63.0457
59.25	-63.0331	59.25	-63.0331
59.3	-63.0845	59.3	-63.0845
59.35	-63.0565	59.35	-63.0565
59.4	-62.9677	59.4	-62.9677
59.45	-62.9569	59.45	-62.9569
59.5	-63.049	59.5	-63.049
59.55	-63.0993	59.55	-63.0993
59.6	-63.0328	59.6	-63.0328
59.65	-62.9529	59.65	-62.9529
59.7	-62.9079	59.7	-62.9079
59.75	-62.8227	59.75	-62.8227
59.8	-62.6777	59.8	-62.6777
59.85	-62.5765	59.85	-62.5765
59.9	-62.5945	59.9	-62.5945
59.95	-62.6462	59.95	-62.6462
60	-62.6709	60	-62.6709
60.05	-62.7457	60.05	-62.7457
60.1	-62.8569	60.1	-62.8569
60.15	-62.9135	60.15	-62.9135
60.2	-62.9304	60.2	-62.9304
60.25	-62.9449	60.25	-62.9449
60.3	-62.9387	60.3	-62.9387
60.35	-62.8907	60.35	-62.8907
60.4	-62.8212	60.4	-62.8212
60.45	-62.8109	60.45	-62.8109
60.5	-62.887	60.5	-62.887
60.55	-62.9564	60.55	-62.9564
60.6	-62.9648	60.6	-62.9648
60.65	-62.9353	60.65	-62.9353
60.7	-62.8666	60.7	-62.8666
60.75	-62.7612	60.75	-62.7612
60.8	-62.6636	60.8	-62.6636
60.85	-62.6326	60.85	-62.6326
60.9	-62.6657	60.9	-62.6657
60.95	-62.6633	60.95	-62.6633
61	-62.5998	61	-62.5998
61.05	-62.5868	61.05	-62.5868
61.1	-62.6209	61.1	-62.6209
61.15	-62.5941	61.15	-62.5941
61.2	-62.5354	61.2	-62.5354
61.25	-62.5247	61.25	-62.5247
61.3	-62.5681	61.3	-62.5681
61.35	-62.6492	61.35	-62.6492
61.4	-62.7117	61.4	-62.7117
61.45	-62.7156	61.45	-62.7156
61.5	-62.7242	61.5	-62.7242
61.55	-62.7638	61.55	-62.7638
61.6	-62.7751	61.6	-62.7751
61.65	-62.7673	61.65	-62.7673
61.7	-62.7558	61.7	-62.7558
61.75	-62.6895	61.75	-62.6895
61.8	-62.6209	61.8	-62.6209
61.85	-62.6339	61.85	-62.6339
61.9	-62.6447	61.9	-62.6447
61.95	-62.6163	61.95	-62.6163
62	-62.6812	62	-62.6812
62.05	-62.8346	62.05	-62.8346
62.1	-62.9461	62.1	-62.9461
62.15	-63.0177	62.15	-63.0177
62.2	-63.0851	62.2	-63.0851
62.25	-63.101	62.25	-63.101
62.3	-63.046	62.3	-63.046
62.35	-62.9502	62.35	-62.9502
62.4	-62.8799	62.4	-62.8799
62.45	-62.9158	62.45	-62.9158
62.5	-63.0539	62.5	-63.0539
62.55	-63.2185	62.55	-63.2185
62.6	-63.2973	62.6	-63.2973
62.65	-63.207	62.65	-63.207
62.7	-62.9789	62.7	-62.9789
62.75	-62.7514	62.75	-62.7514
62.8	-62.6415	62.8	-62.6415
62.85	-62.6452	62.85	-62.6452
62.9	-62.6861	62.9	-62.6861
62.95	-62.7226	62.95	-62.7226
63	-62.7508	63	-62.7508
63.05	-62.7839	63.05	-62.7839
63.1	-62.8513	63.1	-62.8513
63.15	-62.9711	63.15	-62.9711
63.2	-63.0912	63.2	-63.0912
63.25	-63.133	63.25	-63.133
63.3	-63.087	63.3	-63.087
63.35	-63.0311	63.35	-63.0311
63.4	-63.0317	63.4	-63.0317
63.45	-63.081	63.45	-63.081
63.5	-63.1341	63.5	-63.1341
63.55	-63.153	63.55	-63.153
63.6	-63.1161	63.6	-63.1161
63.65	-63.0185	63.65	-63.0185
63.7	-62.883	63.7	-62.883
63.75	-62.7687	63.75	-62.7687
63.8	-62.7282	63.8	-62.7282
63.85	-62.7227	63.85	-62.7227
63.9	-62.6929	63.9	-62.6929
63.95	-62.6687	63.95	-62.6687
64	-62.7102	64	-62.7102
64.05	-62.7985	64.05	-62.7985
64.1	-62.8904	64.1	-62.8904
64.15	-62.9887	64.15	-62.9887
64.2	-63.0812	64.2	-63.0812
64.25	-63.1125	64.25	-63.1125
64.3	-63.0934	64.3	-63.0934
64.35	-63.1179	64.35	-63.1179
64.4	-63.2222	64.4	-63.2222
64.45	-63.3455	64.45	-63.3455
64.5	-63.421	64.5	-63.421
64.55	-63.4502	64.55	-63.4502
64.6	-63.4592	64.6	-63.4592
64.65	-63.4396	64.65	-63.4396
64.7	-63.3367	64.7	-63.3367
64.75	-63.1521	64.75	-63.1521
64.8	-62.9739	64.8	-62.9739
64.85	-62.8718	64.85	-62.8718
64.9	-62.8748	64.9	-62.8748
64.95	-63.0045	64.95	-63.0045
65	-63.2286	65	-63.2286
65.05	-63.4402	65.05	-63.4402
65.1	-63.5683	65.1	-63.5683
65.15	-63.6158	65.15	-63.6158
65.2	-63.5918	65.2	-63.5918
65.25	-63.4675	65.25	-63.4675
65.3	-63.2505	65.3	-63.2505
65.35	-63.0486	65.35	-63.0486
65.4	-62.9844	65.4	-62.9844
65.45	-63.059	65.45	-63.059
65.5	-63.1424	65.5	-63.1424
65.55	-63.156	65.55	-63.156
65.6	-63.1325	65.6	-63.1325
65.65	-63.0895	65.65	-63.0895
65.7	-62.9979	65.7	-62.9979
65.75	-62.8964	65.75	-62.8964
65.8	-62.9106	65.8	-62.9106
65.85	-63.0468	65.85	-63.0468
65.9	-63.1323	65.9	-63.1323
65.95	-63.0331	65.95	-63.0331
66	-62.8254	66	-62.8254
66.05	-62.6775	66.05	-62.6775
66.1	-62.6581	66.1	-62.6581
66.15	-62.74	66.15	-62.74
66.2	-62.862	66.2	-62.862
66.25	-62.9418	66.25	-62.9418
66.3	-62.8954	66.3	-62.8954
66.35	-62.7324	66.35	-62.7324
66.4	-62.5954	66.4	-62.5954
66.45	-62.5972	66.45	-62.5972
66.5	-62.6977	66.5	-62.6977
66.55	-62.777	66.55	-62.777
66.6	-62.7926	66.6	-62.7926
66.65	-62.7912	66.65	-62.7912
66.7	-62.8328	66.7	-62.8328
66.75	-62.9519	66.75	-62.9519
66.8	-63.0852	66.8	-63.0852
66.85	-63.0858	66.85	-63.0858
66.9	-62.8892	66.9	-62.8892
66.95	-62.6477	66.95	-62.6477
67	-62.5918	67	-62.5918
67.05	-62.7231	67.05	-62.7231
67.1	-62.834	67.1	-62.834
67.15	-62.786	67.15	-62.786
67.2	-62.6402	67.2	-62.6402
67.25	-62.526	67.25	-62.526
67.3	-62.4738	67.3	-62.4738
67.35	-62.4636	67.35	-62.4636
67.4	-62.4887	67.4	-62.4887
67.45	-62.5468	67.45	-62.5468
67.5	-62.638	67.5	-62.638
67.55	-62.7165	67.55	-62.7165
67.6	-62.7263	67.6	-62.7263
67.65	-62.6497	67.65	-62.6497
67.7	-62.5168	67.7	-62.5168
67.75	-62.4082	67.75	-62.4082
67.8	-62.3831	67.8	-62.3831
67.85	-62.458	67.85	-62.458
67.9	-62.6004	67.9	-62.6004
67.95	-62.723	67.95	-62.723
68	-62.8065	68	-62.8065
68.05	-62.8818	68.05	-62.8818
68.1	-62.9158	68.1	-62.9158
68.15	-62.8554	68.15	-62.8554
68.2	-62.6894	68.2	-62.6894
68.25	-62.4988	68.25	-62.4988
68.3	-62.4058	68.3	-62.4058
68.35	-62.4306	68.35	-62.4306
68.4	-62.5202	68.4	-62.5202
68.45	-62.6191	68.45	-62.6191
68.5	-62.6664	68.5	-62.6664
68.55	-62.6459	68.55	-62.6459
68.6	-62.5877	68.6	-62.5877
68.65	-62.5603	68.65	-62.5603
68.7	-62.624	68.7	-62.624
68.75	-62.728	68.75	-62.728
68.8	-62.8007	68.8	-62.8007
68.85	-62.8524	68.85	-62.8524
68.9	-62.8992	68.9	-62.8992
68.95	-62.9698	68.95	-62.9698
69	-63.0576	69	-63.0576
69.05	-63.0629	69.05	-63.0629
69.1	-63.0153	69.1	-63.0153
69.15	-63.0504	69.15	-63.0504
69.2	-63.1018	69.2	-63.1018
69.25	-63.041	69.25	-63.041
69.3	-62.9111	69.3	-62.9111
69.35	-62.7913	69.35	-62.7913
69.4	-62.7163	69.4	-62.7163
69.45	-62.7023	69.45	-62.7023
69.5	-62.7212	69.5	-62.7212
69.55	-62.7638	69.55	-62.7638
69.6	-62.8237	69.6	-62.8237
69.65	-62.8476	69.65	-62.8476
69.7	-62.8683	69.7	-62.8683
69.75	-62.9482	69.75	-62.9482
69.8	-63.0066	69.8	-63.0066
69.85	-62.9919	69.85	-62.9919
69.9	-62.9799	69.9	-62.9799
69.95	-62.9906	69.95	-62.9906
70	-63.0238	70	-63.0238
70.05	-63.1256	70.05	-63.1256
70.1	-63.241	70.1	-63.241
70.15	-63.2774	70.15	-63.2774
70.2	-63.2495	70.2	-63.2495
70.25	-63.1765	70.25	-63.1765
70.3	-63.0835	70.3	-63.0835
70.35	-63.0706	70.35	-63.0706
70.4	-63.1353	70.4	-63.1353
70.45	-63.1516	70.45	-63.1516
70.5	-63.1288	70.5	-63.1288
70.55	-63.157	70.55	-63.157
70.6	-63.1759	70.6	-63.1759
70.65	-63.1014	70.65	-63.1014
70.7	-62.9914	70.7	-62.9914
70.75	-62.9224	70.75	-62.9224
70.8	-62.8817	70.8	-62.8817
70.85	-62.8104	70.85	-62.8104
70.9	-62.7364	70.9	-62.7364
70.95	-62.7413	70.95	-62.7413
71	-62.7952	71	-62.7952
71.05	-62.7999	71.05	-62.7999
71.1	-62.7635	71.1	-62.7635
71.15	-62.7827	71.15	-62.7827
71.2	-62.8893	71.2	-62.8893
71.25	-63.0069	71.25	-63.0069
71.3	-63.0645	71.3	-63.0645
71.35	-63.0444	71.35	-63.0444
71.4	-62.9323	71.4	-62.9323
71.45	-62.7348	71.45	-62.7348
71.5	-62.5613	71.5	-62.5613
71.55	-62.539	71.55	-62.539
71.6	-62.6504	71.6	-62.6504
71.65	-62.7515	71.65	-62.7515
71.7	-62.7779	71.7	-62.7779
71.75	-62.7877	71.75	-62.7877
71.8	-62.8099	71.8	-62.8099
71.85	-62.7928	71.85	-62.7928
71.9	-62.7523	71.9	-62.7523
71.95	-62.8023	71.95	-62.8023
72	-62.9738	72	-62.9738
72.05	-63.1339	72.05	-63.1339
72.1	-63.1599	72.1	-63.1599
72.15	-63.0912	72.15	-63.0912
72.2	-63.0429	72.2	-63.0429
72.25	-63.0567	72.25	-63.0567
72.3	-63.1004	72.3	-63.1004
72.35	-63.1369	72.35	-63.1369
72.4	-63.1315	72.4	-63.1315
72.45	-63.0558	72.45	-63.0558
72.5	-62.9371	72.5	-62.9371
72.55	-62.8645	72.55	-62.8645
72.6	-62.8861	72.6	-62.8861
72.65	-62.9228	72.65	-62.9228
72.7	-62.9027	72.7	-62.9027
72.75	-62.8741	72.75	-62.8741
72.8	-62.8713	72.8	-62.8713
72.85	-62.816	72.85	-62.816
72.9	-62.6686	72.9	-62.6686
72.95	-62.5023	72.95	-62.5023
73	-62.3799	73	-62.3799
73.05	-62.2841	73.05	-62.2841
73.1	-62.2106	73.1	-62.2106
73.15	-62.2009	73.15	-62.2009
73.2	-62.2387	73.2	-62.2387
73.25	-62.2549	73.25	-62.2549
73.3	-62.2199	73.3	-62.2199
73.35	-62.1537	73.35	-62.1537
73.4	-62.0236	73.4	-62.0236
73.45	-61.7785	73.45	-61.7785
73.5	-61.4871	73.5	-61.4871
73.55	-61.3051	73.55	-61.3051
73.6	-61.282	73.6	-61.282
73.65	-61.3137	73.65	-61.3137
73.7	-61.2919	73.7	-61.2919
73.75	-61.1773	73.75	-61.1773
73.8	-60.9836	73.8	-60.9836
73.85	-60.7476	73.85	-60.7476
73.9	-60.5297	73.9	-60.5297
73.95	-60.3992	73.95	-60.3992
74	-60.3941	74	-60.3941
74.05	-60.5099	74.05	-60.5099
74.1	-60.6697	74.1	-60.6697
74.15	-60.7477	74.15	-60.7477
74.2	-60.6497	74.2	-60.6497
74.25	-60.3926	74.25	-60.3926
74.3	-60.1205	74.3	-60.1205
74.35	-59.98	74.35	-59.98
74.4	-59.979	74.4	-59.979
74.45	-59.9991	74.45	-59.9991
74.5	-59.9526	74.5	-59.9526
74.55	-59.8137	74.55	-59.8137
74.6	-59.5951	74.6	-59.5951
74.65	-59.3744	74.65	-59.3744
74.7	-59.2439	74.7	-59.2439
74.75	-59.2071	74.75	-59.2071
74.8	-59.1516	74.8	-59.1516
74.85	-58.99	74.85	-58.99
74.9	-58.7701	74.9	-58.7701
74.95	-58.6073	74.95	-58.6073
75	-58.5558	75	-58.5558
75.05	-58.5513	75.05	-58.5513
75.1	-58.5259	75.1	-58.5259
75.15	-58.4769	75.15	-58.4769
75.2	-58.4328	75.2	-58.4328
75.25	-58.4354	75.25	-58.4354
75.3	-58.5235	75.3	-58.5235
75.35	-58.6656	75.35	-58.6656
75.4	-58.7231	75.4	-58.7231
75.45	-58.6157	75.45	-58.6157
75.5	-58.4172	75.5	-58.4172
75.55	-58.2057	75.55	-58.2057
75.6	-58.0041	75.6	-58.0041
75.65	-57.8139	75.65	-57.8139
75.7	-57.6248	75.7	-57.6248
75.75	-57.4309	75.75	-57.4309
75.8	-57.2773	75.8	-57.2773
75.85	-57.2478	75.85	-57.2478
75.9	-57.3291	75.9	-57.3291
75.95	-57.401	75.95	-57.401
76	-57.3755	76	-57.3755
76.05	-57.2494	76.05	-57.2494
76.1	-57.0901	76.1	-57.0901
76.15	-56.9711	76.15	-56.9711
76.2	-56.9262	76.2	-56.9262
76.25	-56.9554	76.25	-56.9554
76.3	-56.9862	76.3	-56.9862
76.35	-56.9327	76.35	-56.9327
76.4	-56.8021	76.4	-56.8021
76.45	-56.6541	76.45	-56.6541
76.5	-56.5319	76.5	-56.5319
76.55	-56.4335	76.55	-56.4335
76.6	-56.3645	76.6	-56.3645
76.65	-56.3541	76.65	-56.3541
76.7	-56.3622	76.7	-56.3622
76.75	-56.3652	76.75	-56.3652
76.8	-56.4148	76.8	-56.4148
76.85	-56.5073	76.85	-56.5073
76.9	-56.5861	76.9	-56.5861
76.95	-56.5897	76.95	-56.5897
77	-56.4641	77	-56.4641
77.05	-56.2433	77.05	-56.2433
77.1	-56.0144	77.1	-56.0144
77.15	-55.8617	77.15	-55.8617
77.2	-55.8339	77.2	-55.8339
77.25	-55.8714	77.25	-55.8714
77.3	-55.8861	77.3	-55.8861
77.35	-55.8371	77.35	-55.8371
77.4	-55.7006	77.4	-55.7006
77.45	-55.5515	77.45	-55.5515
77.5	-55.5026	77.5	-55.5026
77.55	-55.5147	77.55	-55.5147
77.6	-55.5237	77.6	-55.5237
77.65	-55.5673	77.65	-55.5673
77.7	-55.6434	77.7	-55.6434
77.75	-55.7193	77.75	-55.7193
77.8	-55.777	77.8	-55.777
77.85	-55.7542	77.85	-55.7542
77.9	-55.6642	77.9	-55.6642
77.95	-55.611	77.95	-55.611
78	-55.614	78	-55.614
78.05	-55.6682	78.05	-55.6682
78.1	-55.7774	78.1	-55.7774
78.15	-55.8327	78.15	-55.8327
78.2	-55.7491	78.2	-55.7491
78.25	-55.6165	78.25	-55.6165
78.3	-55.5454	78.3	-55.5454
78.35	-55.5633	78.35	-55.5633
78.4	-55.6133	78.4	-55.6133
78.45	-55.5829	78.45	-55.5829
78.5	-55.506	78.5	-55.506
78.55	-55.5391	78.55	-55.5391
78.6	-55.638	78.6	-55.638
78.65	-55.6603	78.65	-55.6603
78.7	-55.6634	78.7	-55.6634
78.75	-55.7156	78.75	-55.7156
78.8	-55.729	78.8	-55.729
78.85	-55.6923	78.85	-55.6923
78.9	-55.7017	78.9	-55.7017
78.95	-55.7395	78.95	-55.7395
79	-55.7215	79	-55.7215
79.05	-55.6723	79.05	-55.6723
79.1	-55.7185	79.1	-55.7185
79.15	-55.9087	79.15	-55.9087
79.2	-56.1078	79.2	-56.1078
79.25	-56.1937	79.25	-56.1937
79.3	-56.194	79.3	-56.194
79.35	-56.178	79.35	-56.178
79.4	-56.1494	79.4	-56.1494
79.45	-56.0967	79.45	-56.0967
79.5	-56.0532	79.5	-56.0532
79.55	-56.0482	79.55	-56.0482
79.6	-56.0609	79.6	-56.0609
79.65	-56.1021	79.65	-56.1021
79.7	-56.2419	79.7	-56.2419
79.75	-56.4966	79.75	-56.4966
79.8	-56.7574	79.8	-56.7574
79.85	-56.9365	79.85	-56.9365
79.9	-57.0586	79.9	-57.0586
79.95	-57.1552	79.95	-57.1552
80	-57.2119	80	-57.2119
80.05	-57.2505	80.05	-57.2505
80.1	-57.3256	80.1	-57.3256
80.15	-57.4362	80.15	-57.4362
80.2	-57.5348	80.2	-57.5348
80.25	-57.6226	80.25	-57.6226
80.3	-57.7473	80.3	-57.7473
80.35	-57.8912	80.35	-57.8912
80.4	-57.9935	80.4	-57.9935
80.45	-58.038	80.45	-58.038
80.5	-58.0575	80.5	-58.0575
80.55	-58.0888	80.55	-58.0888
80.6	-58.1655	80.6	-58.1655
80.65	-58.2924	80.65	-58.2924
80.7	-58.4366	80.7	-58.4366
80.75	-58.5569	80.75	-58.5569
80.8	-58.6441	80.8	-58.6441
80.85	-58.7032	80.85	-58.7032
80.9	-58.7397	80.9	-58.7397
80.95	-58.7558	80.95	-58.7558
81	-58.7696	81	-58.7696
81.05	-58.8287	81.05	-58.8287
81.1	-58.9635	81.1	-58.9635
81.15	-59.1451	81.15	-59.1451
81.2	-59.3356	81.2	-59.3356
81.25	-59.5498	81.25	-59.5498
81.3	-59.7841	81.3	-59.7841
81.35	-59.9916	81.35	-59.9916
81.4	-60.1466	81.4	-60.1466
81.45	-60.2561	81.45	-60.2561
81.5	-60.2916	81.5	-60.2916
81.55	-60.2336	81.55	-60.2336
81.6	-60.1679	81.6	-60.1679
81.65	-60.2168	81.65	-60.2168
81.7	-60.4072	81.7	-60.4072
81.75	-60.6648	81.75	-60.6648
81.8	-60.9246	81.8	-60.9246
81.85	-61.1454	81.85	-61.1454
81.9	-61.2736	81.9	-61.2736
81.95	-61.2897	81.95	-61.2897
82	-61.2797	82	-61.2797
82.05	-61.3692	82.05	-61.3692
82.1	-61.5848	82.1	-61.5848
82.15	-61.8602	82.15	-61.8602
82.2	-62.1318	82.2	-62.1318
82.25	-62.3625	82.25	-62.3625
82.3	-62.4839	82.3	-62.4839
82.35	-62.4643	82.35	-62.4643
82.4	-62.4281	82.4	-62.4281
82.45	-62.5453	82.45	-62.5453
82.5	-62.8117	82.5	-62.8117
82.55	-63.0641	82.55	-63.0641
82.6	-63.2141	82.6	-63.2141
82.65	-63.2874	82.65	-63.2874
82.7	-63.2995	82.7	-63.2995
82.75	-63.2653	82.75	-63.2653
82.8	-63.2741	82.8	-63.2741
82.85	-63.4046	82.85	-63.4046
82.9	-63.5898	82.9	-63.5898
82.95	-63.7152	82.95	-63.7152
83	-63.7491	83	-63.7491
83.05	-63.7483	83.05	-63.7483
83.1	-63.8027	83.1	-63.8027
83.15	-63.9284	83.15	-63.9284
83.2	-64.0608	83.2	-64.0608
83.25	-64.127	83.25	-64.127
83.3	-64.1157	83.3	-64.1157
83.35	-64.0959	83.35	-64.0959
83.4	-64.1569	83.4	-64.1569
83.45	-64.3278	83.45	-64.3278
83.5	-64.5206	83.5	-64.5206
83.55	-64.6311	83.55	-64.6311
83.6	-64.665	83.6	-64.665
83.65	-64.723	83.65	-64.723
83.7	-64.889	83.7	-64.889
83.75	-65.1002	83.75	-65.1002
83.8	-65.2246	83.8	-65.2246
83.85	-65.2393	83.85	-65.2393
83.9	-65.2319	83.9	-65.2319
83.95	-65.2726	83.95	-65.2726
84	-65.3395	84	-65.3395
84.05	-65.398	84.05	-65.398
84.1	-65.4682	84.1	-65.4682
84.15	-65.5879	84.15	-65.5879
84.2	-65.7741	84.2	-65.7741
84.25	-65.9875	84.25	-65.9875
84.3	-66.1673	84.3	-66.1673
84.35	-66.2713	84.35	-66.2713
84.4	-66.28	84.4	-66.28
84.45	-66.2393	84.45	-66.2393
84.5	-66.2053	84.5	-66.2053
84.55	-66.2165	84.55	-66.2165
84.6	-66.3272	84.6	-66.3272
84.65	-66.5095	84.65	-66.5095
84.7	-66.6543	84.7	-66.6543
84.75	-66.7132	84.75	-66.7132
84.8	-66.7224	84.8	-66.7224
84.85	-66.7385	84.85	-66.7385
84.9	-66.7512	84.9	-66.7512
84.95	-66.7454	84.95	-66.7454
85	-66.797	85	-66.797
85.05	-66.9356	85.05	-66.9356
85.1	-67.0785	85.1	-67.0785
85.15	-67.1554	85.15	-67.1554
85.2	-67.1821	85.2	-67.1821
85.25	-67.2551	85.25	-67.2551
85.3	-67.3912	85.3	-67.3912
85.35	-67.4433	85.35	-67.4433
85.4	-67.3567	85.4	-67.3567
85.45	-67.2749	85.45	-67.2749
85.5	-67.3087	85.5	-67.3087
85.55	-67.4542	85.55	-67.4542
85.6	-67.6457	85.6	-67.6457
85.65	-67.7983	85.65	-67.7983
85.7	-67.8944	85.7	-67.8944
85.75	-67.9573	85.75	-67.9573
85.8	-67.9989	85.8	-67.9989
85.85	-68.0468	85.85	-68.0468
85.9	-68.0917	85.9	-68.0917
85.95	-68.1133	85.95	-68.1133
86	-68.1605	86	-68.1605
86.05	-68.2399	86.05	-68.2399
86.1	-68.2998	86.1	-68.2998
86.15	-68.3644	86.15	-68.3644
86.2	-68.4465	86.2	-68.4465
86.25	-68.4655	86.25	-68.4655
86.3	-68.4017	86.3	-68.4017
86.35	-68.3504	86.35	-68.3504
86.4	-68.4311	86.4	-68.4311
86.45	-68.6861	86.45	-68.6861
86.5	-68.9699	86.5	-68.9699
86.55	-69.0956	86.55	-69.0956
86.6	-69.1018	86.6	-69.1018
86.65	-69.1248	86.65	-69.1248
86.7	-69.1787	86.7	-69.1787
86.75	-69.2578	86.75	-69.2578
86.8	-69.34	86.8	-69.34
86.85	-69.3078	86.85	-69.3078
86.9	-69.1883	86.9	-69.1883
86.95	-69.1993	86.95	-69.1993
87	-69.3928	87	-69.3928
87.05	-69.6254	87.05	-69.6254
87.1	-69.8192	87.1	-69.8192
87.15	-69.9374	87.15	-69.9374
87.2	-69.9202	87.2	-69.9202
87.25	-69.8086	87.25	-69.8086
87.3	-69.7246	87.3	-69.7246
87.35	-69.7185	87.35	-69.7185
87.4	-69.7574	87.4	-69.7574
87.45	-69.7666	87.45	-69.7666
87.5	-69.721	87.5	-69.721
87.55	-69.6895	87.55	-69.6895
87.6	-69.7415	87.6	-69.7415
87.65	-69.886	87.65	-69.886
87.7	-70.0499	87.7	-70.0499
87.75	-70.1407	87.75	-70.1407
87.8	-70.1402	87.8	-70.1402
87.85	-70.1112	87.85	-70.1112
87.9	-70.1288	87.9	-70.1288
87.95	-70.2334	87.95	-70.2334
88	-70.391	88	-70.391
88.05	-70.4996	88.05	-70.4996
88.1	-70.4809	88.1	-70.4809
88.15	-70.3837	88.15	-70.3837
88.2	-70.2973	88.2	-70.2973
88.25	-70.2211	88.25	-70.2211
88.3	-70.1293	88.3	-70.1293
88.35	-70.0883	88.35	-70.0883
88.4	-70.1734	88.4	-70.1734
88.45	-70.3366	88.45	-70.3366
88.5	-70.4585	88.5	-70.4585
88.55	-70.483	88.55	-70.483
88.6	-70.4329	88.6	-70.4329
88.65	-70.3307	88.65	-70.3307
88.7	-70.2047	88.7	-70.2047
88.75	-70.1051	88.75	-70.1051
88.8	-70.0656	88.8	-70.0656
88.85	-70.0566	88.85	-70.0566
88.9	-70.0487	88.9	-70.0487
88.95	-70.038	88.95	-70.038
89	-69.9978	89	-69.9978
89.05	-69.892	89.05	-69.892
89.1	-69.7537	89.1	-69.7537
89.15	-69.649	89.15	-69.649
89.2	-69.6001	89.2	-69.6001
89.25	-69.5868	89.25	-69.5868
89.3	-69.6151	89.3	-69.6151
89.35	-69.7375	89.35	-69.7375
89.4	-69.9492	89.4	-69.9492
89.45	-70.1306	89.45	-70.1306
89.5	-70.1663	89.5	-70.1663
89.55	-70.0919	89.55	-70.0919
89.6	-70.0063	89.6	-70.0063
89.65	-69.927	89.65	-69.927
89.7	-69.7988	89.7	-69.7988
89.75	-69.6097	89.75	-69.6097
89.8	-69.4145	89.8	-69.4145
89.85	-69.2644	89.85	-69.2644
89.9	-69.1792	89.9	-69.1792
89.95	-69.1726	89.95	-69.1726
90	-69.2483	90	-69.2483
90.05	-69.3386	90.05	-69.3386
90.1	-69.3716	90.1	-69.3716
90.15	-69.3724	90.15	-69.3724
90.2	-69.4059	90.2	-69.4059
90.25	-69.4599	90.25	-69.4599
90.3	-69.453	90.3	-69.453
90.35	-69.3499	90.35	-69.3499
90.4	-69.1751	90.4	-69.1751
90.45	-68.9674	90.45	-68.9674
90.5	-68.7475	90.5	-68.7475
90.55	-68.536	90.55	-68.536
90.6	-68.3678	90.6	-68.3678
90.65	-68.2603	90.65	-68.2603
90.7	-68.2093	90.7	-68.2093
90.75	-68.1933	90.75	-68.1933
90.8	-68.1901	90.8	-68.1901
90.85	-68.1405	90.85	-68.1405
90.9	-68.0034	90.9	-68.0034
90.95	-67.863	90.95	-67.863
91	-67.8245	91	-67.8245
91.05	-67.8618	91.05	-67.8618
91.1	-67.8489	91.1	-67.8489
91.15	-67.735	91.15	-67.735
91.2	-67.5496	91.2	-67.5496
91.25	-67.2775	91.25	-67.2775
91.3	-66.9285	91.3	-66.9285
91.35	-66.6419	91.35	-66.6419
91.4	-66.5623	91.4	-66.5623
91.45	-66.6263	91.45	-66.6263
91.5	-66.6551	91.5	-66.6551
91.55	-66.6053	91.55	-66.6053
91.6	-66.5748	91.6	-66.5748
91.65	-66.5987	91.65	-66.5987
91.7	-66.5488	91.7	-66.5488
91.75	-66.3316	91.75	-66.3316
91.8	-66.0417	91.8	-66.0417
91.85	-65.8294	91.85	-65.8294
91.9	-65.7437	91.9	-65.7437
91.95	-65.7396	91.95	-65.7396
92	-65.7822	92	-65.7822
92.05	-65.8364	92.05	-65.8364
92.1	-65.8648	92.1	-65.8648
92.15	-65.8987	92.15	-65.8987
92.2	-65.9439	92.2	-65.9439
92.25	-65.904	92.25	-65.904
92.3	-65.7063	92.3	-65.7063
92.35	-65.443	92.35	-65.443
92.4	-65.2896	92.4	-65.2896
92.45	-65.2501	92.45	-65.2501
92.5	-65.2041	92.5	-65.2041
92.55	-65.1266	92.55	-65.1266
92.6	-65.0256	92.6	-65.0256
92.65	-64.8438	92.65	-64.8438
92.7	-64.5723	92.7	-64.5723
92.75	-64.3712	92.75	-64.3712
92.8	-64.379	92.8	-64.379
92.85	-64.4696	92.85	-64.4696
92.9	-64.4682	92.9	-64.4682
92.95	-64.4072	92.95	-64.4072
93	-64.3728	93	-64.3728
93.05	-64.3434	93.05	-64.3434
93.1	-64.2506	93.1	-64.2506
93.15	-64.1098	93.15	-64.1098
93.2	-63.9839	93.2	-63.9839
93.25	-63.8481	93.25	-63.8481
93.3	-63.6918	93.3	-63.6918
93.35	-63.5868	93.35	-63.5868
93.4	-63.5155	93.4	-63.5155
93.45	-63.3947	93.45	-63.3947
93.5	-63.225	93.5	-63.225
93.55	-63.0377	93.55	-63.0377
93.6	-62.8373	93.6	-62.8373
93.65	-62.6323	93.65	-62.6323
93.7	-62.466	93.7	-62.466
93.75	-62.3862	93.75	-62.3862
93.8	-62.3456	93.8	-62.3456
93.85	-62.2677	93.85	-62.2677
93.9	-62.1448	93.9	-62.1448
93.95	-61.967	93.95	-61.967
94	-61.7531	94	-61.7531
94.05	-61.5755	94.05	-61.5755
94.1	-61.4237	94.1	-61.4237
94.15	-61.2563	94.15	-61.2563
94.2	-61.0825	94.2	-61.0825
94.25	-60.8676	94.25	-60.8676
94.3	-60.61	94.3	-60.61
94.35	-60.401	94.35	-60.401
94.4	-60.243	94.4	-60.243
94.45	-60.1005	94.45	-60.1005
94.5	-60.0114	94.5	-60.0114
94.55	-59.9364	94.55	-59.9364
94.6	-59.7761	94.6	-59.7761
94.65	-59.5254	94.65	-59.5254
94.7	-59.2444	94.7	-59.2444
94.75	-59.0218	94.75	-59.0218
94.8	-58.9027	94.8	-58.9027
94.85	-58.7945	94.85	-58.7945
94.9	-58.6473	94.9	-58.6473
94.95	-58.5621	94.95	-58.5621
95	-58.5305	95	-58.5305
95.05	-58.4045	95.05	-58.4045
95.1	-58.1903	95.1	-58.1903
95.15	-58.003	95.15	-58.003
95.2	-57.8574	95.2	-57.8574
95.25	-57.7477	95.25	-57.7477
95.3	-57.6703	95.3	-57.6703
95.35	-57.5622	95.35	-57.5622
95.4	-57.4306	95.4	-57.4306
95.45	-57.333	95.45	-57.333
95.5	-57.2263	95.5	-57.2263
95.55	-57.0893	95.55	-57.0893
95.6	-56.9856	95.6	-56.9856
95.65	-56.8859	95.65	-56.8859
95.7	-56.7295	95.7	-56.7295
95.75	-56.5661	95.75	-56.5661
95.8	-56.4657	95.8	-56.4657
95.85	-56.4382	95.85	-56.4382
95.9	-56.4275	95.9	-56.4275
95.95	-56.3777	95.95	-56.3777
96	-56.2548	96	-56.2548
96.05	-56.055	96.05	-56.055
96.1	-55.821	96.1	-55.821
96.15	-55.6074	96.15	-55.6074
96.2	-55.4196	96.2	-55.4196
96.25	-55.2342	96.25	-55.2342
96.3	-55.057	96.3	-55.057
96.35	-54.9204	96.35	-54.9204
96.4	-54.8138	96.4	-54.8138
96.45	-54.7148	96.45	-54.7148
96.5	-54.652	96.5	-54.652
96.55	-54.6652	96.55	-54.6652
96.6	-54.7268	96.6	-54.7268
96.65	-54.775	96.65	-54.775
96.7	-54.7734	96.7	-54.7734
96.75	-54.7284	96.75	-54.7284
96.8	-54.6593	96.8	-54.6593
96.85	-54.5657	96.85	-54.5657
96.9	-54.4498	96.9	-54.4498
96.95	-54.3334	96.95	-54.3334
97	-54.2198	97	-54.2198
97.05	-54.0407	97.05	-54.0407
97.1	-53.7432	97.1	-53.7432
97.15	-53.4247	97.15	-53.4247
97.2	-53.2707	97.2	-53.2707
97.25	-53.3004	97.25	-53.3004
97.3	-53.3426	97.3	-53.3426
97.35	-53.2762	97.35	-53.2762
97.4	-53.1231	97.4	-53.1231
97.45	-52.9364	97.45	-52.9364
97.5	-52.7905	97.5	-52.7905
97.55	-52.7769	97.55	-52.7769
97.6	-52.8866	97.6	-52.8866
97.65	-52.9775	97.65	-52.9775
97.7	-52.9535	97.7	-52.9535
97.75	-52.8889	97.75	-52.8889
97.8	-52.8972	97.8	-52.8972
97.85	-52.9872	97.85	-52.9872
97.9	-53.1177	97.9	-53.1177
97.95	-53.2865	97.95	-53.2865
98	-53.4561	98	-53.4561
98.05	-53.5457	98.05	-53.5457
98.1	-53.5322	98.1	-53.5322
98.15	-53.4678	98.15	-53.4678
98.2	-53.3635	98.2	-53.3635
98.25	-53.2109	98.25	-53.2109
98.3	-53.0911	98.3	-53.0911
98.35	-53.1154	98.35	-53.1154
98.4	-53.3058	98.4	-53.3058
98.45	-53.58	98.45	-53.58
98.5	-53.8357	98.5	-53.8357
98.55	-53.9954	98.55	-53.9954
98.6	-54.0183	98.6	-54.0183
98.65	-53.9152	98.65	-53.9152
98.7	-53.7819	98.7	-53.7819
98.75	-53.7699	98.75	-53.7699
98.8	-53.9524	98.8	-53.9524
98.85	-54.2599	98.85	-54.2599
98.9	-54.5343	98.9	-54.5343
98.95	-54.6558	98.95	-54.6558
99	-54.6282	99	-54.6282
99.05	-54.5522	99.05	-54.5522
99.1	-54.507	99.1	-54.507
99.15	-54.5153	99.15	-54.5153
99.2	-54.5963	99.2	-54.5963
99.25	-54.7324	99.25	-54.7324
99.3	-54.878	99.3	-54.878
99.35	-54.9852	99.35	-54.9852
99.4	-55.0278	99.4	-55.0278
99.45	-55.0465	99.45	-55.0465
99.5	-55.1299	99.5	-55.1299
99.55	-55.3194	99.55	-55.3194
99.6	-55.5393	99.6	-55.5393
99.65	-55.6811	99.65	-55.6811
99.7	-55.7086	99.7	-55.7086
99.75	-55.6832	99.75	-55.6832
99.8	-55.7157	99.8	-55.7157
99.85	-55.8714	99.85	-55.8714
99.9	-56.1169	99.9	-56.1169
[truncated: 49,613 more rows]

## Sheet: Figure 3c
t(ms)	mp (mV)										X	0.207501	histogram							Subthrehold stimuli with mechanical stimulation (magenta) then current (green)
--	--										--	0.0075005								Histogram derived from spike activity)
0	-64.4062										--	0.0124995
0.05	-64.3805										--	0.0124995
0.1	-64.3213										--	0.0075005
0.15	-64.2555										--	0.01
0.2	-64.2086										--	0.0124995
0.25	-64.1584										--	0.0124995
0.3	-64.044										--	0.0124995
0.35	-63.928										--	0.01
0.4	-63.9343										--	0.0124995
0.45	-64.1004										--	0.01
0.5	-64.2973										--	0.014999
0.55	-64.4055										--	0.0124995
0.6	-64.4074										--	0.0124995
0.65	-64.3188										--	0.01
0.7	-64.1603										--	0.0124995
0.75	-63.9994										--	0.01
0.8	-63.9224										--	0.014999
0.85	-63.942										--	0.0124995
0.9	-64.0124										--	0.0124995
0.95	-64.0785										--	0.01
1	-64.1284										--	0.014999
1.05	-64.1599										--	0.0125025
1.1	-64.1458										--	0.0125025
1.15	-64.1102										--	0.01
1.2	-64.1454										--	0.0125025
1.25	-64.2825										--	0.0125025
1.3	-64.3948										--	0.0125025
1.35	-64.3709										--	0.014999
1.4	-64.2849										--	0.0125025
1.45	-64.2715										--	0.0125025
1.5	-64.3629										--	0.0125025
1.55	-64.4855										--	0.0125025
1.6	-64.5691										--	0.0125025
1.65	-64.5664										--	0.014999
1.7	-64.4664										--	0.01
1.75	-64.3447										--	0.014999
1.8	-64.2709										--	0.014999
1.85	-64.231										--	0.0125025
1.9	-64.1729										--	0.0125025
1.95	-64.0915										--	0.0125025
2	-64.0526										--	0.0125025
2.05	-64.0784										--	0.0125025
2.1	-64.1105										--	0.0125025
2.15	-64.1036										--	0.0125025
2.2	-64.1064										--	0.0125025
2.25	-64.1932										--	0.014999
2.3	-64.3231										--	0.014999
2.35	-64.3854										--	0.014999
2.4	-64.3381										--	0.207501
2.45	-64.2462										--	0.0075005
2.5	-64.197										--	0.01
2.55	-64.1821										--	0.0124995
2.6	-64.167										--	0.0075005
2.65	-64.1571										--	0.0124995
2.7	-64.156										--	0.01
2.75	-64.1577										--	0.01
2.8	-64.1373										--	0.01
2.85	-64.0939										--	0.0075005
2.9	-64.0495										--	0.0124995
2.95	-63.9834										--	0.0124995
3	-63.8788										--	0.0124995
3.05	-63.7506										--	0.0124995
3.1	-63.6439										--	0.01
3.15	-63.6061										--	0.01
3.2	-63.6228										--	0.01
3.25	-63.673										--	0.01
3.3	-63.7377										--	0.0124995
3.35	-63.7496										--	0.01
3.4	-63.7171										--	0.01
3.45	-63.7091										--	0.0124995
3.5	-63.7003										--	0.0124995
3.55	-63.6484										--	0.0125025
3.6	-63.5754										--	0.0125025
3.65	-63.5161										--	0.01
3.7	-63.4728										--	0.01
3.75	-63.4168										--	0.0125025
3.8	-63.3893										--	0.0125025
3.85	-63.4579										--	0.014999
3.9	-63.5289										--	0.014999
3.95	-63.5046										--	0.014999
4	-63.4653										--	0.0125025
4.05	-63.4638										--	0.0125025
4.1	-63.4497										--	0.0125025
4.15	-63.4049										--	0.0125025
4.2	-63.3468										--	0.0125025
4.25	-63.3135										--	0.0125025
4.3	-63.3141										--	0.0125025
4.35	-63.2855										--	0.0125025
4.4	-63.2383										--	0.0125025
4.45	-63.2403										--	0.014999
4.5	-63.2243										--	0.01
4.55	-63.1025										--	0.01
4.6	-62.9397										--	0.014999
4.65	-62.8736										--	0.014999
4.7	-62.9498										--	0.014999
4.75	-63.1037										--	0.017501
4.8	-63.2737										--	0.0125025
4.85	-63.4156										--	0.0125025
4.9	-63.4808										--	0.2
4.95	-63.4728										--	0.0075005
5	-63.4835										--	0.01
5.05	-63.5969										--	0.01
5.1	-63.7314										--	0.0124995
5.15	-63.7066										--	0.0124995
5.2	-63.4718										--	0.01
5.25	-63.202										--	0.01
5.3	-63.0867										--	0.01
5.35	-63.1337										--	0.0124995
5.4	-63.253										--	0.0124995
5.45	-63.4107										--	0.0124995
5.5	-63.5619										--	0.01
5.55	-63.5924										--	0.0124995
5.6	-63.4826										--	0.014999
5.65	-63.3432										--	0.01
5.7	-63.2512										--	0.017501
5.75	-63.1958										--	0.017501
5.8	-63.19										--	0.0124995
5.85	-63.265										--	0.014999
5.9	-63.3697										--	0.01
5.95	-63.4064										--	0.014999
6	-63.3264										--	0.0124995
6.05	-63.1745										--	0.017501
6.1	-63.0382										--	0.014999
6.15	-63.0067										--	0.0125025
6.2	-63.1258										--	0.0125025
6.25	-63.3717										--	0.0125025
6.3	-63.6433										--	0.0125025
6.35	-63.8188										--	0.0125025
6.4	-63.8657										--	0.014999
6.45	-63.8485										--	0.014999
6.5	-63.8023										--	0.0125025
6.55	-63.7023										--	0.0125025
6.6	-63.5691										--	0.014999
6.65	-63.5004										--	0.014999
6.7	-63.5495										--	0.0125025
6.75	-63.648										--	0.014999
6.8	-63.7019										--	0.014999
6.85	-63.7115										--	0.0125025
6.9	-63.7186										--	0.014999
6.95	-63.7202										--	0.014999
7	-63.6954										--	0.0125025
7.05	-63.6711										--	0.014999
7.1	-63.6708										--	0.014999
7.15	-63.6711										--	0.0125025
7.2	-63.6513										--	0.0125025
7.25	-63.6359										--	0.014999
7.3	-63.6331										--	0.017501
7.35	-63.6144										--	0.0125025
7.4	-63.5631
7.45	-63.499
7.5	-63.4218
7.55	-63.3061
7.6	-63.1768
7.65	-63.1387
7.7	-63.2212
7.75	-63.2948
7.8	-63.2897
7.85	-63.3153
7.9	-63.4549
7.95	-63.6399
8	-63.8076
8.05	-63.9492
8.1	-64.0249
8.15	-63.9783
8.2	-63.8283
8.25	-63.6516
8.3	-63.5116
8.35	-63.4655
8.4	-63.5818
8.45	-63.8625
8.5	-64.1576
8.55	-64.3056
8.6	-64.3324
8.65	-64.388
8.7	-64.4889
8.75	-64.5239
8.8	-64.4576
8.85	-64.3615
8.9	-64.2918
8.95	-64.2293
9	-64.1491
9.05	-64.0602
9.1	-63.9826
9.15	-63.916
9.2	-63.861
9.25	-63.8169
9.3	-63.786
9.35	-63.8084
9.4	-63.9151
9.45	-64.062
9.5	-64.1277
9.55	-64.0373
9.6	-63.8663
9.65	-63.7656
9.7	-63.7996
9.75	-63.8904
9.8	-63.9559
9.85	-63.9669
9.9	-63.9002
9.95	-63.7657
10	-63.6768
10.05	-63.7783
10.1	-64.0174
10.15	-64.1684
10.2	-64.1457
10.25	-64.0865
10.3	-64.0828
10.35	-64.0266
10.4	-63.843
10.45	-63.6363
10.5	-63.5538
10.55	-63.6437
10.6	-63.8158
10.65	-63.9407
10.7	-63.9395
10.75	-63.8328
10.8	-63.7477
10.85	-63.7469
10.9	-63.7317
10.95	-63.6062
11	-63.4529
11.05	-63.4344
11.1	-63.5399
11.15	-63.6107
11.2	-63.5767
11.25	-63.5086
11.3	-63.4802
11.35	-63.4684
11.4	-63.4604
11.45	-63.4951
11.5	-63.5125
11.55	-63.433
11.6	-63.3253
11.65	-63.2875
11.7	-63.2759
11.75	-63.1854
11.8	-63.0779
11.85	-63.1068
11.9	-63.2115
11.95	-63.2183
12	-63.141
12.05	-63.1094
12.1	-63.1802
12.15	-63.2854
12.2	-63.3188
12.25	-63.2816
12.3	-63.2268
12.35	-63.1645
12.4	-63.133
12.45	-63.1532
12.5	-63.1604
12.55	-63.1219
12.6	-63.0681
12.65	-63.0417
12.7	-63.0811
12.75	-63.1637
12.8	-63.2575
12.85	-63.3712
12.9	-63.4534
12.95	-63.4317
13	-63.3281
13.05	-63.2407
13.1	-63.2283
13.15	-63.2659
13.2	-63.3182
13.25	-63.372
13.3	-63.3843
13.35	-63.3186
13.4	-63.2231
13.45	-63.1928
13.5	-63.2294
13.55	-63.2662
13.6	-63.2951
13.65	-63.3475
13.7	-63.3988
13.75	-63.3855
13.8	-63.2891
13.85	-63.1467
13.9	-63.038
13.95	-63.0425
14	-63.2018
14.05	-63.4517
14.1	-63.6317
14.15	-63.6382
14.2	-63.5167
14.25	-63.3832
14.3	-63.291
14.35	-63.2485
14.4	-63.2796
14.45	-63.3972
14.5	-63.5392
14.55	-63.6008
14.6	-63.5547
14.65	-63.4534
14.7	-63.3622
14.75	-63.3335
14.8	-63.3885
14.85	-63.4724
14.9	-63.5093
14.95	-63.4953
15	-63.5013
15.05	-63.5593
15.1	-63.5989
15.15	-63.5363
15.2	-63.4062
15.25	-63.3045
15.3	-63.2482
15.35	-63.1944
15.4	-63.1725
15.45	-63.2473
15.5	-63.3856
15.55	-63.4949
15.6	-63.5838
15.65	-63.7375
15.7	-63.9264
15.75	-64.0453
15.8	-64.1096
15.85	-64.2191
15.9	-64.3474
15.95	-64.3791
16	-64.2868
16.05	-64.1399
16.1	-63.9603
16.15	-63.7334
16.2	-63.5058
16.25	-63.3572
16.3	-63.3146
16.35	-63.3746
16.4	-63.5333
16.45	-63.7348
16.5	-63.9067
16.55	-64.0327
16.6	-64.1438
16.65	-64.2283
16.7	-64.2255
16.75	-64.1005
16.8	-63.8898
16.85	-63.6599
16.9	-63.4597
16.95	-63.3483
17	-63.4116
17.05	-63.6625
17.1	-63.9545
17.15	-64.117
17.2	-64.1101
17.25	-64.0133
17.3	-63.8876
17.35	-63.748
17.4	-63.6562
17.45	-63.7156
17.5	-63.9318
17.55	-64.1618
17.6	-64.2946
17.65	-64.3434
17.7	-64.3331
17.75	-64.2421
17.8	-64.0929
17.85	-63.9753
17.9	-63.9213
17.95	-63.8902
18	-63.8587
18.05	-63.8452
18.1	-63.8243
18.15	-63.7572
18.2	-63.705
18.25	-63.7315
18.3	-63.7942
18.35	-63.8173
18.4	-63.8026
18.45	-63.8193
18.5	-63.9108
18.55	-64.0433
18.6	-64.1298
18.65	-64.1406
18.7	-64.1113
18.75	-64.0831
18.8	-64.1132
18.85	-64.1922
18.9	-64.2113
18.95	-64.1098
19	-63.9835
19.05	-63.9709
19.1	-64.0499
19.15	-64.1025
19.2	-64.0897
19.25	-64.0639
19.3	-64.0695
19.35	-64.0681
19.4	-64.0453
19.45	-64.0624
19.5	-64.1419
19.55	-64.2538
19.6	-64.3507
19.65	-64.3866
19.7	-64.3262
19.75	-64.1502
19.8	-63.9268
19.85	-63.7751
19.9	-63.7383
19.95	-63.7877
20	-63.865
20.05	-63.9453
20.1	-64.017
20.15	-64.0154
20.2	-63.9573
20.25	-63.9576
20.3	-64.0024
20.35	-63.9671
20.4	-63.8286
20.45	-63.7197
20.5	-63.7497
20.55	-63.839
20.6	-63.8742
20.65	-63.8783
20.7	-63.8847
20.75	-63.8857
20.8	-63.8878
20.85	-63.8864
20.9	-63.9172
20.95	-64.0066
21	-64.0648
21.05	-64.0623
21.1	-64.0814
21.15	-64.1125
21.2	-64.1075
21.25	-64.0889
21.3	-64.1033
21.35	-64.1701
21.4	-64.2502
21.45	-64.2951
21.5	-64.3027
21.55	-64.2895
21.6	-64.2634
21.65	-64.2349
21.7	-64.2065
21.75	-64.1385
21.8	-63.9982
21.85	-63.8203
21.9	-63.6787
21.95	-63.616
22	-63.6516
22.05	-63.773
22.1	-63.9129
22.15	-63.9952
22.2	-63.9991
22.25	-63.9666
22.3	-63.9275
22.35	-63.8715
22.4	-63.8036
22.45	-63.7931
22.5	-63.8745
22.55	-63.9509
22.6	-63.9057
22.65	-63.735
22.7	-63.5429
22.75	-63.4193
22.8	-63.411
22.85	-63.5598
22.9	-63.8627
22.95	-64.1948
23	-64.3854
23.05	-64.3911
23.1	-64.2854
23.15	-64.1248
23.2	-63.9304
23.25	-63.75
23.3	-63.627
23.35	-63.5459
23.4	-63.4716
23.45	-63.4338
23.5	-63.4838
23.55	-63.5812
23.6	-63.6552
23.65	-63.7247
23.7	-63.8421
23.75	-63.9746
23.8	-64.051
23.85	-64.0619
23.9	-64.0425
23.95	-63.9953
24	-63.9173
24.05	-63.834
24.1	-63.7759
24.15	-63.7164
24.2	-63.6035
24.25	-63.4613
24.3	-63.4016
24.35	-63.4697
24.4	-63.5768
24.45	-63.6396
24.5	-63.6893
24.55	-63.7807
24.6	-63.8734
24.65	-63.9085
24.7	-63.8935
24.75	-63.8567
24.8	-63.8006
24.85	-63.7452
24.9	-63.7051
24.95	-63.6348
25	-63.4933
25.05	-63.3658
25.1	-63.4035
25.15	-63.6141
25.2	-63.8466
25.25	-63.9741
25.3	-64.019
25.35	-64.0214
25.4	-63.9313
25.45	-63.7198
25.5	-63.4895
25.55	-63.3468
25.6	-63.2836
25.65	-63.2889
25.7	-63.4082
25.75	-63.6054
25.8	-63.7266
25.85	-63.7149
25.9	-63.6675
25.95	-63.6608
26	-63.6768
26.05	-63.6972
26.1	-63.7577
26.15	-63.8335
26.2	-63.8245
26.25	-63.6943
26.3	-63.5466
26.35	-63.5125
26.4	-63.6184
26.45	-63.8252
26.5	-64.0778
26.55	-64.2667
26.6	-64.244
26.65	-64.0172
26.7	-63.8174
26.75	-63.8004
26.8	-63.8644
26.85	-63.8594
26.9	-63.7987
26.95	-63.7451
27	-63.6882
27.05	-63.6442
27.1	-63.674
27.15	-63.7658
27.2	-63.8033
27.25	-63.718
27.3	-63.5833
27.35	-63.4484
27.4	-63.3119
27.45	-63.243
27.5	-63.3211
27.55	-63.5066
27.6	-63.6569
27.65	-63.7229
27.7	-63.8073
27.75	-63.9325
27.8	-63.9803
27.85	-63.8952
27.9	-63.7904
27.95	-63.7694
28	-63.766
28.05	-63.7217
28.1	-63.7254
28.15	-63.8546
28.2	-64.0281
28.25	-64.0945
28.3	-64.053
28.35	-64.0212
28.4	-64.0034
28.45	-63.9702
28.5	-63.9729
28.55	-64.003
28.6	-64.0058
28.65	-64.0019
28.7	-64.0351
28.75	-64.0738
28.8	-64.0327
28.85	-63.9444
28.9	-63.9496
28.95	-64.0397
29	-64.0967
29.05	-64.1045
29.1	-64.102
29.15	-64.1024
29.2	-64.0738
29.25	-63.9638
29.3	-63.8433
29.35	-63.8285
29.4	-63.8527
29.45	-63.8226
29.5	-63.8126
29.55	-63.9179
29.6	-64.1057
29.65	-64.2721
29.7	-64.3819
29.75	-64.4179
29.8	-64.3327
29.85	-64.1705
29.9	-64.081
29.95	-64.1158
30	-64.1993
30.05	-64.2739
30.1	-64.3277
30.15	-64.3401
30.2	-64.3058
30.25	-64.2663
30.3	-64.2382
30.35	-64.1641
30.4	-64.0001
30.45	-63.8478
30.5	-63.8436
30.55	-63.9687
30.6	-64.0853
30.65	-64.1134
30.7	-64.0724
30.75	-63.9981
30.8	-63.9318
30.85	-63.9172
30.9	-63.9774
30.95	-64.0938
31	-64.216
31.05	-64.3026
31.1	-64.3167
31.15	-64.2262
31.2	-64.0437
31.25	-63.8857
31.3	-63.8728
31.35	-63.9953
31.4	-64.1351
31.45	-64.206
31.5	-64.2186
31.55	-64.2396
31.6	-64.2986
31.65	-64.3813
31.7	-64.4597
31.75	-64.5028
31.8	-64.4848
31.85	-64.4456
31.9	-64.4646
31.95	-64.5398
32	-64.5608
32.05	-64.4828
32.1	-64.3854
32.15	-64.3235
32.2	-64.2398
32.25	-64.1173
32.3	-64.0421
32.35	-64.0381
32.4	-64.0329
32.45	-64.0242
32.5	-64.073
32.55	-64.1548
32.6	-64.1877
32.65	-64.1518
32.7	-64.0994
32.75	-64.0731
32.8	-64.0792
32.85	-64.1118
32.9	-64.1428
32.95	-64.0879
33	-63.902
33.05	-63.6751
33.1	-63.556
33.15	-63.5858
33.2	-63.6852
33.25	-63.801
33.3	-63.9316
33.35	-64.0286
33.4	-64.0131
33.45	-63.9244
33.5	-63.8716
33.55	-63.8525
33.6	-63.7717
33.65	-63.6403
33.7	-63.5753
33.75	-63.6217
33.8	-63.7303
33.85	-63.8592
33.9	-63.9912
33.95	-64.0714
34	-64.0513
34.05	-63.9629
34.1	-63.8696
34.15	-63.7831
34.2	-63.7156
34.25	-63.7348
34.3	-63.8651
34.35	-64.0239
34.4	-64.094
34.45	-64.0484
34.5	-63.9427
34.55	-63.8333
34.6	-63.7802
34.65	-63.8451
34.7	-64.0162
34.75	-64.1393
34.8	-64.0664
34.85	-63.86
34.9	-63.7201
34.95	-63.7561
35	-63.919
35.05	-64.1187
35.1	-64.25
35.15	-64.2253
35.2	-64.0984
35.25	-64.0383
35.3	-64.125
35.35	-64.2062
35.4	-64.1056
35.45	-63.8738
35.5	-63.6912
35.55	-63.6635
35.6	-63.753
35.65	-63.8475
35.7	-63.8582
35.75	-63.7861
35.8	-63.7129
35.85	-63.6777
35.9	-63.6493
35.95	-63.5926
36	-63.5162
36.05	-63.4985
36.1	-63.5638
36.15	-63.633
36.2	-63.6762
36.25	-63.74
36.3	-63.8378
36.35	-63.9238
36.4	-63.9729
36.45	-63.9899
36.5	-63.9326
36.55	-63.7909
36.6	-63.6437
36.65	-63.5362
36.7	-63.4742
36.75	-63.4674
36.8	-63.4999
36.85	-63.5512
36.9	-63.6021
36.95	-63.6282
37	-63.6279
37.05	-63.6115
37.1	-63.6075
37.15	-63.6177
37.2	-63.5919
37.25	-63.5425
37.3	-63.5101
37.35	-63.4439
37.4	-63.3239
37.45	-63.2235
37.5	-63.1956
37.55	-63.2347
37.6	-63.2874
37.65	-63.3109
37.7	-63.3418
37.75	-63.3937
37.8	-63.4374
37.85	-63.4876
37.9	-63.5269
37.95	-63.501
38	-63.3956
38.05	-63.2615
38.1	-63.1599
38.15	-63.0942
38.2	-63.0514
38.25	-63.0726
38.3	-63.1663
38.35	-63.2659
38.4	-63.3243
38.45	-63.3663
38.5	-63.4246
38.55	-63.488
38.6	-63.5243
38.65	-63.5214
38.7	-63.4844
38.75	-63.3844
38.8	-63.2138
38.85	-63.0696
38.9	-63.1052
38.95	-63.3259
39	-63.5494
39.05	-63.6287
39.1	-63.5666
39.15	-63.427
39.2	-63.2562
39.25	-63.1187
39.3	-63.0843
39.35	-63.1777
39.4	-63.3511
39.45	-63.4865
39.5	-63.4955
39.55	-63.377
39.6	-63.1942
39.65	-63.0275
39.7	-62.953
39.75	-63.0028
39.8	-63.1389
39.85	-63.2694
39.9	-63.3474
39.95	-63.4025
40	-63.4638
40.05	-63.5231
40.1	-63.5931
40.15	-63.6852
40.2	-63.7687
40.25	-63.8163
40.3	-63.8492
40.35	-63.8556
40.4	-63.772
40.45	-63.5921
40.5	-63.4312
40.55	-63.3882
40.6	-63.3918
40.65	-63.3009
40.7	-63.1303
40.75	-63.0312
40.8	-63.0717
40.85	-63.1821
40.9	-63.3046
40.95	-63.4489
41	-63.5859
41.05	-63.6656
41.1	-63.7117
41.15	-63.7901
41.2	-63.8819
41.25	-63.9232
41.3	-63.9121
41.35	-63.8894
41.4	-63.8435
41.45	-63.738
41.5	-63.6095
41.55	-63.5547
41.6	-63.6122
41.65	-63.7236
41.7	-63.8264
41.75	-63.8906
41.8	-63.8899
41.85	-63.7901
41.9	-63.6171
41.95	-63.4662
42	-63.3886
42.05	-63.3415
42.1	-63.3196
42.15	-63.4121
42.2	-63.6279
42.25	-63.829
42.3	-63.8957
42.35	-63.8514
42.4	-63.758
42.45	-63.639
42.5	-63.5303
42.55	-63.4916
42.6	-63.5322
42.65	-63.5988
42.7	-63.6451
42.75	-63.6548
42.8	-63.6537
42.85	-63.6598
42.9	-63.6576
42.95	-63.6722
43	-63.7315
43.05	-63.8126
43.1	-63.8688
43.15	-63.8629
43.2	-63.7512
43.25	-63.5697
43.3	-63.4906
43.35	-63.6086
43.4	-63.7919
43.45	-63.8305
43.5	-63.6981
43.55	-63.5921
43.6	-63.6614
43.65	-63.8216
43.7	-63.8741
43.75	-63.7581
43.8	-63.5716
43.85	-63.4313
43.9	-63.4181
43.95	-63.4957
44	-63.5173
44.05	-63.4022
44.1	-63.2628
44.15	-63.2932
44.2	-63.465
44.25	-63.5689
44.3	-63.5947
44.35	-63.6734
44.4	-63.7626
44.45	-63.7881
44.5	-63.804
44.55	-63.8097
44.6	-63.7483
44.65	-63.6911
44.7	-63.717
44.75	-63.761
44.8	-63.7751
44.85	-63.7911
44.9	-63.7818
44.95	-63.712
45	-63.6508
45.05	-63.6472
45.1	-63.6431
45.15	-63.6492
45.2	-63.7441
45.25	-63.8161
45.3	-63.6698
45.35	-63.4068
45.4	-63.2692
45.45	-63.2169
45.5	-63.1002
45.55	-63.0114
45.6	-63.0595
45.65	-63.1382
45.7	-63.2252
45.75	-63.4537
45.8	-63.7252
45.85	-63.7736
45.9	-63.6188
45.95	-63.4804
46	-63.4288
46.05	-63.4564
46.1	-63.579
46.15	-63.7353
46.2	-63.8571
46.25	-63.9403
46.3	-63.9666
46.35	-63.9446
46.4	-63.8984
46.45	-63.8223
46.5	-63.7396
46.55	-63.6966
46.6	-63.6911
46.65	-63.7023
46.7	-63.7563
46.75	-63.8716
46.8	-63.9704
46.85	-63.9615
46.9	-63.8834
46.95	-63.8628
47	-63.9257
47.05	-63.97
47.1	-63.9151
47.15	-63.7884
47.2	-63.6441
47.25	-63.5403
47.3	-63.5542
47.35	-63.7226
47.4	-63.9652
47.45	-64.1511
47.5	-64.2459
47.55	-64.3095
47.6	-64.3528
47.65	-64.3276
47.7	-64.2401
47.75	-64.1387
47.8	-64.0262
47.85	-63.8997
47.9	-63.8354
47.95	-63.8792
48	-63.9438
48.05	-63.9292
48.1	-63.847
48.15	-63.7886
48.2	-63.832
48.25	-63.9705
48.3	-64.1322
48.35	-64.2744
48.4	-64.3622
48.45	-64.3466
48.5	-64.2165
48.55	-64.0135
48.6	-63.7686
48.65	-63.5214
48.7	-63.3646
48.75	-63.3561
48.8	-63.4507
48.85	-63.5647
48.9	-63.6653
48.95	-63.747
49	-63.7987
49.05	-63.7901
49.1	-63.734
49.15	-63.7377
49.2	-63.858
49.25	-64.0015
49.3	-64.0717
49.35	-64.1063
49.4	-64.1552
49.45	-64.1814
49.5	-64.1319
49.55	-64.0067
49.6	-63.8545
49.65	-63.7489
49.7	-63.7499
49.75	-63.8059
49.8	-63.8015
49.85	-63.6955
49.9	-63.5696
49.95	-63.556
50	-63.6825
50.05	-63.8429
50.1	-63.9242
50.15	-63.9293
50.2	-63.9257
50.25	-63.9383
50.3	-63.9511
50.35	-63.9047
50.4	-63.7371
50.45	-63.4722
50.5	-63.2574
50.55	-63.2401
50.6	-63.3831
50.65	-63.5226
50.7	-63.5638
50.75	-63.5375
50.8	-63.4936
50.85	-63.4485
50.9	-63.4429
50.95	-63.4924
51	-63.5535
51.05	-63.5862
51.1	-63.5997
51.15	-63.6235
51.2	-63.6184
51.25	-63.5512
51.3	-63.5084
51.35	-63.5794
51.4	-63.7102
51.45	-63.7783
51.5	-63.8124
51.55	-63.9363
51.6	-64.0955
51.65	-64.1108
51.7	-63.9473
51.75	-63.7762
51.8	-63.7394
51.85	-63.7677
51.9	-63.7848
51.95	-63.8262
52	-63.8604
52.05	-63.8289
52.1	-63.787
52.15	-63.8024
52.2	-63.8097
52.25	-63.6972
52.3	-63.5607
52.35	-63.5933
52.4	-63.7545
52.45	-63.9004
52.5	-64.0058
52.55	-64.059
52.6	-64.0293
52.65	-63.9508
52.7	-63.918
52.75	-63.9668
52.8	-64.0019
52.85	-63.98
52.9	-64.0058
52.95	-64.1113
53	-64.176
53.05	-64.0932
53.1	-63.878
53.15	-63.7025
53.2	-63.7147
53.25	-63.8274
53.3	-63.9397
53.35	-64.0771
53.4	-64.1853
53.45	-64.191
53.5	-64.1495
53.55	-64.1149
53.6	-64.092
53.65	-64.0713
53.7	-63.997
53.75	-63.8808
53.8	-63.8367
53.85	-63.8738
53.9	-63.9023
53.95	-63.906
54	-63.8701
54.05	-63.7771
54.1	-63.749
54.15	-63.879
54.2	-64.0464
54.25	-64.1404
54.3	-64.1676
54.35	-64.1005
54.4	-63.9473
54.45	-63.822
54.5	-63.7855
54.55	-63.8278
54.6	-63.9169
54.65	-63.952
54.7	-63.8907
54.75	-63.7994
54.8	-63.7031
54.85	-63.6007
54.9	-63.5755
54.95	-63.7258
55	-64.0092
55.05	-64.3027
55.1	-64.5224
55.15	-64.631
55.2	-64.6236
55.25	-64.5218
55.3	-64.3487
55.35	-64.1277
55.4	-63.8958
55.45	-63.7259
55.5	-63.696
55.55	-63.78
55.6	-63.8537
55.65	-63.8321
55.7	-63.7579
55.75	-63.7138
55.8	-63.7176
55.85	-63.74
55.9	-63.7916
55.95	-63.8969
56	-64.0143
56.05	-64.0677
56.1	-64.0483
56.15	-64.0101
56.2	-63.9842
56.25	-63.9703
56.3	-63.9921
56.35	-64.0609
56.4	-64.1335
56.45	-64.1579
56.5	-64.1353
56.55	-64.1099
56.6	-64.1186
56.65	-64.1358
56.7	-64.1098
56.75	-64.0334
56.8	-63.9459
56.85	-63.8568
56.9	-63.7509
56.95	-63.6711
57	-63.6835
57.05	-63.7923
57.1	-63.9508
57.15	-64.1063
57.2	-64.1694
57.25	-64.0882
57.3	-63.9389
57.35	-63.8303
57.4	-63.7725
57.45	-63.7225
57.5	-63.697
57.55	-63.7259
57.6	-63.7775
57.65	-63.7789
57.7	-63.6931
57.75	-63.5547
57.8	-63.4447
57.85	-63.4292
57.9	-63.5144
57.95	-63.6686
58	-63.8047
58.05	-63.8038
58.1	-63.6188
58.15	-63.3498
58.2	-63.1775
58.25	-63.196
58.3	-63.373
58.35	-63.6031
58.4	-63.7722
58.45	-63.825
58.5	-63.8212
58.55	-63.8801
58.6	-63.9975
58.65	-64.0395
58.7	-63.9205
58.75	-63.7252
58.8	-63.6306
58.85	-63.6861
58.9	-63.7531
58.95	-63.6863
59	-63.5122
59.05	-63.3533
59.1	-63.2816
59.15	-63.2962
59.2	-63.3177
59.25	-63.2812
59.3	-63.2242
59.35	-63.2297
59.4	-63.329
59.45	-63.4366
59.5	-63.4537
59.55	-63.4107
59.6	-63.4204
59.65	-63.5081
59.7	-63.5622
59.75	-63.5356
59.8	-63.5036
59.85	-63.4898
59.9	-63.4667
59.95	-63.4482
60	-63.4776
60.05	-63.5359
60.1	-63.5087
60.15	-63.358
60.2	-63.2005
60.25	-63.1402
60.3	-63.1392
60.35	-63.0917
60.4	-63.0224
60.45	-63.0287
60.5	-63.0722
60.55	-63.0998
60.6	-63.1461
60.65	-63.1848
60.7	-63.152
60.75	-63.097
60.8	-63.1465
60.85	-63.2972
60.9	-63.3698
60.95	-63.3078
61	-63.2545
61.05	-63.2422
61.1	-63.192
61.15	-63.1166
61.2	-63.0827
61.25	-63.1121
61.3	-63.1575
61.35	-63.1873
61.4	-63.284
61.45	-63.4727
61.5	-63.6053
61.55	-63.6134
61.6	-63.5727
61.65	-63.4909
61.7	-63.3497
61.75	-63.1799
61.8	-63.0178
61.85	-62.9402
61.9	-62.9758
61.95	-63.0437
62	-63.1415
62.05	-63.2948
62.1	-63.3982
62.15	-63.4238
62.2	-63.4583
62.25	-63.4285
62.3	-63.2544
62.35	-63.0752
62.4	-63.0113
62.45	-63.027
62.5	-63.0725
62.55	-63.1174
62.6	-63.1534
62.65	-63.1976
62.7	-63.2143
62.75	-63.1899
62.8	-63.2448
62.85	-63.4298
62.9	-63.5795
62.95	-63.5888
63	-63.5456
63.05	-63.5351
63.1	-63.5498
63.15	-63.5666
63.2	-63.5945
63.25	-63.5766
63.3	-63.4215
63.35	-63.1941
63.4	-63.1123
63.45	-63.2603
63.5	-63.4745
63.55	-63.573
63.6	-63.554
63.65	-63.4914
63.7	-63.4185
63.75	-63.3614
63.8	-63.3654
63.85	-63.4361
63.9	-63.5347
63.95	-63.6272
64	-63.6799
64.05	-63.6498
64.1	-63.5325
64.15	-63.4061
64.2	-63.351
64.25	-63.3735
64.3	-63.429
64.35	-63.5012
64.4	-63.5866
64.45	-63.6546
64.5	-63.6771
64.55	-63.6724
64.6	-63.661
64.65	-63.6435
64.7	-63.6349
64.75	-63.6799
64.8	-63.7772
64.85	-63.8422
64.9	-63.7778
64.95	-63.5855
65	-63.3497
65.05	-63.1528
65.1	-63.0563
65.15	-63.0992
65.2	-63.2717
65.25	-63.5062
65.3	-63.7101
65.35	-63.8045
65.4	-63.8004
65.45	-63.7635
65.5	-63.7184
65.55	-63.6597
65.6	-63.6052
65.65	-63.5759
65.7	-63.5642
65.75	-63.595
65.8	-63.7069
65.85	-63.8409
65.9	-63.8619
65.95	-63.7564
66	-63.6821
66.05	-63.759
66.1	-63.9344
66.15	-64.0785
66.2	-64.1612
66.25	-64.2118
66.3	-64.1994
66.35	-64.0922
66.4	-63.9536
66.45	-63.8815
66.5	-63.8726
66.55	-63.8634
66.6	-63.8184
66.65	-63.7111
66.7	-63.5337
66.75	-63.3696
66.8	-63.3546
66.85	-63.501
66.9	-63.6924
66.95	-63.8205
67	-63.8522
67.05	-63.8225
67.1	-63.7923
67.15	-63.8119
67.2	-63.8422
67.25	-63.795
67.3	-63.686
67.35	-63.652
67.4	-63.786
67.45	-63.9821
67.5	-64.0667
67.55	-64.0148
67.6	-63.9493
67.65	-63.9715
67.7	-64.0164
67.75	-63.9893
67.8	-63.9332
67.85	-63.9247
67.9	-63.9479
67.95	-63.9174
68	-63.8028
68.05	-63.6665
68.1	-63.5694
68.15	-63.5149
68.2	-63.4578
68.25	-63.3941
68.3	-63.3818
68.35	-63.4344
68.4	-63.5383
68.45	-63.6805
68.5	-63.8162
68.55	-63.9014
68.6	-63.9173
68.65	-63.9047
68.7	-63.9148
68.75	-63.8956
68.8	-63.8018
68.85	-63.6975
68.9	-63.6514
68.95	-63.6822
69	-63.7677
69.05	-63.8716
69.1	-63.9602
69.15	-63.9813
69.2	-63.9448
69.25	-63.9271
69.3	-63.941
69.35	-63.979
69.4	-64.0422
69.45	-64.0482
69.5	-63.9444
69.55	-63.8059
69.6	-63.7095
69.65	-63.667
69.7	-63.6424
69.75	-63.6031
69.8	-63.5873
69.85	-63.594
69.9	-63.5704
69.95	-63.588
70	-63.7241
70.05	-63.876
70.1	-63.9336
70.15	-63.8957
70.2	-63.7798
70.25	-63.6614
70.3	-63.66
70.35	-63.7912
70.4	-63.9801
70.45	-64.1124
70.5	-64.0871
70.55	-63.9894
70.6	-63.9788
70.65	-63.9969
70.7	-63.9272
70.75	-63.8426
70.8	-63.8057
70.85	-63.7679
70.9	-63.7541
70.95	-63.8167
71	-63.9055
71.05	-63.949
71.1	-63.9328
71.15	-63.8986
71.2	-63.9198
71.25	-63.994
71.3	-64.0705
71.35	-64.1725
71.4	-64.2976
71.45	-64.3557
71.5	-64.2699
71.55	-64.0514
71.6	-63.7721
71.65	-63.5257
71.7	-63.4038
71.75	-63.4512
71.8	-63.5907
71.85	-63.6552
71.9	-63.5655
71.95	-63.4376
72	-63.4061
72.05	-63.4544
72.1	-63.5076
72.15	-63.5621
72.2	-63.623
72.25	-63.66
72.3	-63.6699
72.35	-63.7114
72.4	-63.8192
72.45	-63.9317
72.5	-63.9412
72.55	-63.8194
72.6	-63.673
72.65	-63.622
72.7	-63.6584
72.75	-63.6601
72.8	-63.5573
72.85	-63.3912
72.9	-63.2366
72.95	-63.1315
73	-63.0561
73.05	-62.9543
73.1	-62.8256
73.15	-62.7363
73.2	-62.7218
73.25	-62.7402
73.3	-62.7223
73.35	-62.665
73.4	-62.6076
73.45	-62.5348
73.5	-62.3839
73.55	-62.162
73.6	-61.9476
73.65	-61.7693
73.7	-61.5646
73.75	-61.3128
73.8	-61.1169
73.85	-61.0429
73.9	-61.0193
73.95	-60.9436
74	-60.7974
74.05	-60.6033
74.1	-60.3699
74.15	-60.1033
74.2	-59.8475
74.25	-59.6745
74.3	-59.6114
74.35	-59.6283
74.4	-59.6322
74.45	-59.4975
74.5	-59.169
74.55	-58.7522
74.6	-58.43
74.65	-58.2705
74.7	-58.221
74.75	-58.2012
74.8	-58.1418
74.85	-57.9944
74.9	-57.7936
74.95	-57.6383
75	-57.5573
75.05	-57.4808
75.1	-57.3254
75.15	-57.0789
75.2	-56.7809
75.25	-56.4931
75.3	-56.3029
75.35	-56.248
75.4	-56.2665
75.45	-56.2307
75.5	-56.0808
75.55	-55.8929
75.6	-55.7804
75.65	-55.7677
75.7	-55.7609
75.75	-55.6779
75.8	-55.5134
75.85	-55.2734
75.9	-54.9841
75.95	-54.6871
76	-54.4106
76.05	-54.1714
76.1	-54.008
76.15	-53.9421
76.2	-53.8908
76.25	-53.7526
76.3	-53.5102
76.35	-53.2422
76.4	-53.0784
76.45	-53.0263
76.5	-52.9441
76.55	-52.7346
76.6	-52.4486
76.65	-52.1767
76.7	-51.9234
76.75	-51.7122
76.8	-51.6544
76.85	-51.7527
76.9	-51.8398
76.95	-51.7845
77	-51.6428
77.05	-51.5221
77.1	-51.3924
77.15	-51.2047
77.2	-51.0213
77.25	-50.8967
77.3	-50.8006
77.35	-50.6805
77.4	-50.5501
77.45	-50.4377
77.5	-50.2959
77.55	-50.1391
77.6	-50.0689
77.65	-50.0596
77.7	-49.9948
77.75	-49.8291
77.8	-49.6006
77.85	-49.4017
77.9	-49.2777
77.95	-49.168
78	-49.036
78.05	-48.913
78.1	-48.8087
78.15	-48.664
78.2	-48.4017
78.25	-48.0869
78.3	-47.861
78.35	-47.6702
78.4	-47.3719
78.45	-46.9433
78.5	-46.3224
78.55	-45.4257
78.6	-44.3354
78.65	-43.1391
78.7	-41.7736
78.75	-40.1669
78.8	-38.2755
78.85	-36.0112
78.9	-33.3006
78.95	-30.1125
79	-26.4579
79.05	-22.4414
79.1	-18.1161
79.15	-13.42
79.2	-8.46948
79.25	-3.57379
79.3	1.11419
79.35	5.5651
79.4	9.65963
79.45	13.3081
79.5	16.5266
79.55	19.2876
79.6	21.476
79.65	22.9589
79.7	23.7201
79.75	23.8758
79.8	23.4615
79.85	22.388
79.9	20.6389
79.95	18.3684
80	15.73
80.05	12.775
80.1	9.56723
80.15	6.18531
80.2	2.56832
80.25	-1.41779
80.3	-5.73298
80.35	-10.153
80.4	-14.5505
80.45	-18.9785
80.5	-23.434
80.55	-27.7572
80.6	-31.8547
80.65	-35.8177
80.7	-39.6897
80.75	-43.3479
80.8	-46.7215
80.85	-49.9315
80.9	-53.0524
80.95	-55.9544
81	-58.5232
81.05	-60.8477
81.1	-63.0331
81.15	-65.0401
81.2	-66.7977
81.25	-68.3226
81.3	-69.6399
81.35	-70.7525
81.4	-71.6989
81.45	-72.535
81.5	-73.2633
81.55	-73.8628
81.6	-74.368
81.65	-74.8402
81.7	-75.2596
81.75	-75.5014
81.8	-75.522
81.85	-75.4229
81.9	-75.2672
81.95	-75.0162
82	-74.7101
82.05	-74.5045
82.1	-74.4221
82.15	-74.3177
82.2	-74.1105
82.25	-73.8576
82.3	-73.5936
82.35	-73.2977
82.4	-73.0197
82.45	-72.8199
82.5	-72.627
82.55	-72.3
82.6	-71.8242
82.65	-71.3261
82.7	-70.9195
82.75	-70.6446
82.8	-70.4776
82.85	-70.3588
82.9	-70.2075
82.95	-69.9773
83	-69.7229
83.05	-69.5227
83.1	-69.3651
83.15	-69.1378
83.2	-68.793
83.25	-68.4684
83.3	-68.315
83.35	-68.3084
83.4	-68.2906
83.45	-68.1538
83.5	-67.9185
83.55	-67.6822
83.6	-67.53
83.65	-67.4596
83.7	-67.4026
83.75	-67.2803
83.8	-67.1127
83.85	-67.0289
83.9	-67.0856
83.95	-67.1958
84	-67.2401
84.05	-67.2042
84.1	-67.1537
84.15	-67.0941
84.2	-67.0026
84.25	-66.8931
84.3	-66.7913
84.35	-66.7365
84.4	-66.7938
84.45	-66.9694
84.5	-67.1183
84.55	-67.1091
84.6	-66.9958
84.65	-66.88
84.7	-66.793
84.75	-66.7335
84.8	-66.7432
84.85	-66.8644
84.9	-67.0145
84.95	-67.1062
85	-67.1803
85.05	-67.254
85.1	-67.2596
85.15	-67.1708
85.2	-67.0889
85.25	-67.1226
85.3	-67.2199
85.35	-67.2976
85.4	-67.3841
85.45	-67.5
85.5	-67.6102
85.55	-67.6759
85.6	-67.6928
85.65	-67.7178
85.7	-67.7893
85.75	-67.9194
85.8	-68.1367
85.85	-68.3743
85.9	-68.5054
85.95	-68.5042
86	-68.4429
86.05	-68.4465
86.1	-68.572
86.15	-68.7304
86.2	-68.8777
86.25	-69.0436
86.3	-69.1694
86.35	-69.2153
86.4	-69.2276
86.45	-69.1999
86.5	-69.129
86.55	-69.0667
86.6	-69.0508
86.65	-69.1503
86.7	-69.3764
86.75	-69.5567
86.8	-69.5929
86.85	-69.5929
86.9	-69.6328
86.95	-69.7218
87	-69.8615
87.05	-69.9649
87.1	-69.984
87.15	-70.0152
87.2	-70.0819
87.25	-70.1001
87.3	-70.0607
87.35	-69.9822
87.4	-69.8847
87.45	-69.8823
87.5	-70.0214
87.55	-70.169
87.6	-70.2622
87.65	-70.3468
87.7	-70.3821
87.75	-70.372
87.8	-70.4363
87.85	-70.5694
87.9	-70.656
87.95	-70.6603
88	-70.5905
88.05	-70.472
88.1	-70.343
88.15	-70.2457
88.2	-70.2607
88.25	-70.4219
88.3	-70.6349
88.35	-70.7744
88.4	-70.8303
88.45	-70.8658
88.5	-70.8941
88.55	-70.8806
88.6	-70.8181
88.65	-70.7433
88.7	-70.6544
88.75	-70.5006
88.8	-70.2993
88.85	-70.1756
88.9	-70.1939
88.95	-70.2746
89	-70.3289
89.05	-70.3634
89.1	-70.3981
89.15	-70.4435
89.2	-70.5152
89.25	-70.598
89.3	-70.6321
89.35	-70.5786
89.4	-70.4811
89.45	-70.4238
89.5	-70.411
89.55	-70.3802
89.6	-70.3252
89.65	-70.2955
89.7	-70.2974
89.75	-70.3026
89.8	-70.2948
89.85	-70.2613
89.9	-70.1648
89.95	-69.9994
90	-69.8361
90.05	-69.7485
90.1	-69.6906
90.15	-69.5562
90.2	-69.3833
90.25	-69.3379
90.3	-69.4698
90.35	-69.637
90.4	-69.7152
90.45	-69.6796
90.5	-69.5256
90.55	-69.2711
90.6	-69.0152
90.65	-68.8744
90.7	-68.8624
90.75	-68.9087
90.8	-68.9262
90.85	-68.8629
90.9	-68.7012
90.95	-68.4546
91	-68.1682
91.05	-67.9155
91.1	-67.7504
91.15	-67.6574
91.2	-67.6114
91.25	-67.6005
91.3	-67.5816
91.35	-67.4934
91.4	-67.3417
91.45	-67.2199
91.5	-67.1779
91.55	-67.1573
91.6	-67.0499
91.65	-66.8017
91.7	-66.462
91.75	-66.1635
91.8	-66.0391
91.85	-66.079
91.9	-66.1236
91.95	-66.0283
92	-65.8219
92.05	-65.6483
92.1	-65.5762
92.15	-65.5628
92.2	-65.5233
92.25	-65.4071
92.3	-65.2128
92.35	-65.0106
92.4	-64.9216
92.45	-64.9534
92.5	-64.9676
92.55	-64.8488
92.6	-64.6456
92.65	-64.4945
92.7	-64.4116
92.75	-64.318
92.8	-64.198
92.85	-64.1164
92.9	-64.0995
92.95	-64.063
93	-63.9347
93.05	-63.7279
93.1	-63.4779
93.15	-63.2456
93.2	-63.0923
93.25	-63.0389
93.3	-63.0259
93.35	-62.9306
93.4	-62.6956
93.45	-62.3656
93.5	-62.0285
93.55	-61.7363
93.6	-61.4572
93.65	-61.1686
93.7	-60.8813
93.75	-60.5934
93.8	-60.3295
93.85	-60.1138
93.9	-59.9447
93.95	-59.8028
94	-59.6326
94.05	-59.4363
94.1	-59.2597
94.15	-59.0731
94.2	-58.869
94.25	-58.7142
94.3	-58.6228
94.35	-58.5265
94.4	-58.3395
94.45	-58.0778
94.5	-57.8199
94.55	-57.5266
94.6	-57.1547
94.65	-56.7938
94.7	-56.5165
94.75	-56.3519
94.8	-56.3011
94.85	-56.2552
94.9	-56.1228
94.95	-55.9111
95	-55.6322
95.05	-55.3808
95.1	-55.2634
95.15	-55.1647
95.2	-54.9242
95.25	-54.5843
95.3	-54.2785
95.35	-54.0916
95.4	-53.9798
95.45	-53.8017
95.5	-53.5663
95.55	-53.3927
95.6	-53.2327
95.65	-53.0224
95.7	-52.8357
95.75	-52.6623
95.8	-52.4321
95.85	-52.2127
95.9	-52.0466
95.95	-51.8297
96	-51.5162
96.05	-51.1797
96.1	-50.8658
96.15	-50.5743
96.2	-50.3139
96.25	-50.0802
96.3	-49.8038
96.35	-49.3617
96.4	-48.7618
96.45	-48.1674
96.5	-47.6546
96.55	-47.1108
96.6	-46.3694
96.65	-45.3809
96.7	-44.1863
96.75	-42.7788
96.8	-41.1084
96.85	-39.127
96.9	-36.7434
96.95	-33.8294
97	-30.339
97.05	-26.366
97.1	-22.0297
97.15	-17.3566
97.2	-12.3708
97.25	-7.22099
97.3	-2.14246
97.35	2.72975
97.4	7.37394
97.45	11.7238
97.5	15.6126
97.55	18.8979
97.6	21.5435
97.65	23.5736
97.7	24.9927
97.75	25.7693
97.8	25.8857
97.85	25.3539
97.9	24.1824
97.95	22.3866
98	20.038
98.05	17.2186
98.1	13.9393
98.15	10.1977
98.2	6.09007
98.25	1.76622
98.3	-2.71797
98.35	-7.34222
98.4	-12.0153
98.45	-16.6671
98.5	-21.3354
98.55	-26.0074
98.6	-30.5546
98.65	-34.8889
98.7	-39.0404
98.75	-43.0376
98.8	-46.8221
98.85	-50.3607
98.9	-53.6703
98.95	-56.7087
99	-59.3966
99.05	-61.7615
99.1	-63.9271
99.15	-65.9709
99.2	-67.855
99.25	-69.4875
99.3	-70.8459
99.35	-71.9547
99.4	-72.826
99.45	-73.502
99.5	-74.039
99.55	-74.4521
99.6	-74.7305
99.65	-74.9176
99.7	-75.0812
99.75	-75.2012
99.8	-75.1955
99.85	-75.021
[truncated: 49,614 more rows]

## Sheet: Figure 3d
t	mp (mv)								X	0.0249995	Histogram								Stimuli with mechanical stimulation (magenta) then current (green)
0	-72.6318									0.0355001									Histogram derived from spike activity)				Angle 0 degree
0.05	-68.6646									0.0450005
0.1	-70.1904									0.0475
0.15	-68.3594									0.0450005
0.2	-71.7163									0.0249995
0.25	-70.8008									0.0355001
0.3	-70.1904									0.0249995
0.35	-71.106									0.0355001
0.4	-69.2749									0.0249995
0.45	-72.0215									0.0355001
0.5	-68.6646									0.0499995
0.55	-70.4956									0.0499995
0.6	-69.2749									0.0499995
0.65	-71.106									0.0475
0.7	-69.8853									0.052499
0.75	-69.5801									0.0475
0.8	-70.8008									0.0475
0.85	-69.8853									0.052499
0.9	-71.7163									0.0499995
0.95	-69.2749									0.0475
1	-71.4111									0.0499995
1.05	-69.2749									0.052499
1.1	-69.8853									0.0499995
1.15	-70.8008									0.0500025
1.2	-69.8853									0.0500025
1.25	-71.7163									0.0475
1.3	-68.6646									0.0500025
1.35	-71.4111									0.0500025
1.4	-69.2749									0.052499
1.45	-71.106									0.0500025
1.5	-69.2749									0.0500025
1.55	-70.4956								--	0.052499
1.6	-71.4111								--	0.0500025
1.65	-68.9697								--	0.0500025
1.7	-71.7163								--	0.055001
1.75	-68.6646								--	0.0500025
1.8	-70.8008								--	0.055001
1.85	-69.8853								--	0.052499
1.9	-70.1904								--	0.0500025
1.95	-72.0215								--	0.052499
2	-69.2749								--	0.0500025
2.05	-70.8008								--	0.0500025
2.1	-70.4956								--	0.0500025
2.15	-70.1904								--	0.052499
2.2	-72.3267								--	0.052499
2.25	-68.6646								--	0.0500025
2.3	-71.7163								--	0.052499
2.35	-69.8853								--	0.0500025
2.4	-70.8008								--	0.0500025
2.45	-70.8008								--	0.055001
2.5	-70.1904								--	0.035
2.55	-72.6318								--	0.052499
2.6	-69.8853								--	0.052499
2.65	-70.8008								--	0.052499
2.7	-71.4111								--	0.055001
2.75	-68.9697								--	0.055001
2.8	-71.7163								--	0.055001
2.85	-69.5801								--	0.055001
2.9	-70.4956								--	0.055001
2.95	-71.7163								--	0.055001
3	-68.9697								--	0.052499
3.05	-70.8008								--	0.055001
3.1	-70.4956								--	0.055001
3.15	-70.1904								--	0.055001
3.2	-72.3267								--	0.055001
3.25	-69.2749								--	0.0575005
3.3	-70.4956								--	0.0575005
3.35	-72.0215								--	0.06
3.4	-68.9697								--	0.055001
3.45	-70.1904								--	0.055001
3.5	-69.8853								--	0.055001
3.55	-68.9697								--	0.06
3.6	-72.0215								--	0.055001
3.65	-68.9697								--	0.055001
3.7	-69.5801								--	0.055001
3.75	-71.4111								--	0.0574975
3.8	-68.9697								--	0.0574975
3.85	-70.1904								--	0.055001
3.9	-70.1904								--	0.055001
3.95	-69.2749								--	0.055001
4	-70.4956								--	0.055001
4.05	-70.4956								--	0.055001
4.1	-68.3594								--	0.055001
4.15	-71.7163								--	0.055001
4.2	-68.6646								--	0.0574975
4.25	-68.6646								--	0.0574975
4.3	-71.4111								--	0.055001
4.35	-68.9697								--	0.055001
4.4	-69.8853								--	0.052499
4.45	-71.4111								--	0.0574975
4.5	-68.9697								--	0.055001
4.55	-70.8008								--	0.055001
4.6	-71.7163								--	0.055001
4.65	-68.3594								--	0.055001
4.7	-70.1904								--	0.055001
4.75	-71.4111								--	0.0574975
4.8	-68.3594								--	0.0574975
4.85	-69.8853								--	0.055001
4.9	-72.0215								--	0.052499
4.95	-68.9697								--	0.055001
5	-70.1904								--	0.0249995
5.05	-71.106								--	0.0475
5.1	-69.5801								--	0.0499995
5.15	-69.5801								--	0.0475
5.2	-71.7163								--	0.052499
5.25	-69.2749								--	0.052499
5.3	-69.5801								--	0.0475
5.35	-72.6318								--	0.0499995
5.4	-69.2749								--	0.0475
5.45	-69.5801								--	0.052499
5.5	-72.3267								--	0.052499
5.55	-68.9697								--	0.0475
5.6	-70.8008								--	0.0499995
5.65	-70.4956								--	0.052499
5.7	-69.8853								--	0.0499995
5.75	-72.0215								--	0.052499
5.8	-68.6646								--	0.0499995
5.85	-71.4111								--	0.0499995
5.9	-68.6646								--	0.052499
5.95	-72.0215								--	0.052499
6	-68.3594								--	0.0499995
6.05	-70.8008								--	0.0499995
6.1	-69.2749								--	0.0475
6.15	-71.7163								--	0.052499
6.2	-68.0542								--	0.06
6.25	-71.106								--	0.052499
6.3	-69.5801								--	0.0500025
6.35	-72.0215								--	0.052499
6.4	-68.9697								--	0.052499
6.45	-71.7163								--	0.052499
6.5	-70.1904								--	0.055001
6.55	-71.4111								--	0.052499
6.6	-70.8008								--	0.0500025
6.65	-69.5801								--	0.0500025
6.7	-71.4111								--	0.055001
6.75	-68.9697								--	0.052499
6.8	-72.3267								--	0.052499
6.85	-69.2749								--	0.0500025
6.9	-72.3267								--	0.052499
6.95	-69.8853								--	0.055001
7	-71.106								--	0.055001
7.05	-70.4956								--	0.0475
7.1	-69.5801								--	0.052499
7.15	-71.7163								--	0.052499
7.2	-68.6646								--	0.0500025
7.25	-71.7163								--	0.052499
7.3	-69.8853
7.35	-72.3267
7.4	-69.5801
7.45	-71.106
7.5	-70.4956
7.55	-70.8008
7.6	-70.4956
7.65	-70.4956
7.7	-70.8008
7.75	-71.7163
7.8	-69.5801
7.85	-71.4111
7.9	-70.4956
7.95	-72.6318
8	-69.5801
8.05	-72.3267
8.1	-69.8853
8.15	-72.3267
8.2	-68.9697
8.25	-73.2422
8.3	-69.2749
8.35	-71.7163
8.4	-68.6646
8.45	-72.0215
8.5	-69.2749
8.55	-70.8008
8.6	-70.4956
8.65	-70.1904
8.7	-72.0215
8.75	-70.1904
8.8	-72.3267
8.85	-70.4956
8.9	-72.3267
8.95	-69.2749
9	-72.3267
9.05	-69.2749
9.1	-72.0215
9.15	-70.4956
9.2	-71.106
9.25	-71.4111
9.3	-70.4956
9.35	-71.7163
9.4	-68.9697
9.45	-72.6318
9.5	-69.8853
9.55	-71.4111
9.6	-68.9697
9.65	-71.106
9.7	-71.4111
9.75	-70.4956
9.8	-70.8008
9.85	-70.1904
9.9	-72.937
9.95	-68.9697
10	-70.8008
10.05	-69.2749
10.1	-71.4111
10.15	-71.106
10.2	-69.8853
10.25	-72.6318
10.3	-69.2749
10.35	-72.0215
10.4	-69.2749
10.45	-71.4111
10.5	-71.106
10.55	-69.8853
10.6	-71.7163
10.65	-68.9697
10.7	-71.7163
10.75	-69.2749
10.8	-69.8853
10.85	-72.3267
10.9	-69.5801
10.95	-72.0215
11	-69.5801
11.05	-70.8008
11.1	-71.106
11.15	-68.9697
11.2	-72.0215
11.25	-69.2749
11.3	-71.106
11.35	-70.8008
11.4	-69.8853
11.45	-71.4111
11.5	-68.9697
11.55	-70.4956
11.6	-72.0215
11.65	-69.2749
11.7	-72.0215
11.75	-69.2749
11.8	-70.4956
11.85	-72.0215
11.9	-68.6646
11.95	-70.8008
12	-71.106
12.05	-69.5801
12.1	-72.3267
12.15	-69.8853
12.2	-70.8008
12.25	-71.4111
12.3	-68.6646
12.35	-71.4111
12.4	-71.4111
12.45	-68.9697
12.5	-71.4111
12.55	-70.1904
12.6	-69.8853
12.65	-72.0215
12.7	-68.3594
12.75	-69.8853
12.8	-72.3267
12.85	-69.2749
12.9	-70.4956
12.95	-71.4111
13	-68.6646
13.05	-71.4111
13.1	-70.1904
13.15	-68.6646
13.2	-71.4111
13.25	-71.7163
13.3	-68.9697
13.35	-70.4956
13.4	-71.106
13.45	-69.2749
13.5	-71.106
13.55	-69.8853
13.6	-70.1904
13.65	-72.3267
13.7	-69.2749
13.75	-69.2749
13.8	-71.7163
13.85	-69.2749
13.9	-69.5801
13.95	-69.5801
14	-69.8853
14.05	-71.4111
14.1	-68.6646
14.15	-70.4956
14.2	-68.9697
14.25	-71.7163
14.3	-68.0542
14.35	-70.8008
14.4	-68.9697
14.45	-71.4111
14.5	-68.6646
14.55	-71.4111
14.6	-69.5801
14.65	-71.106
14.7	-70.1904
14.75	-69.5801
14.8	-70.8008
14.85	-68.3594
14.9	-71.106
14.95	-68.6646
15	-71.106
15.05	-70.4956
15.1	-69.8853
15.15	-70.8008
15.2	-68.6646
15.25	-71.106
15.3	-68.6646
15.35	-71.7163
15.4	-69.2749
15.45	-71.106
15.5	-69.8853
15.55	-69.8853
15.6	-70.1904
15.65	-68.3594
15.7	-71.4111
15.75	-68.6646
15.8	-71.7163
15.85	-68.3594
15.9	-72.0215
15.95	-68.9697
16	-72.0215
16.05	-68.6646
16.1	-71.7163
16.15	-69.2749
16.2	-72.3267
16.25	-68.6646
16.3	-71.7163
16.35	-68.6646
16.4	-72.0215
16.45	-68.0542
16.5	-71.106
16.55	-68.6646
16.6	-71.4111
16.65	-68.3594
16.7	-70.1904
16.75	-68.9697
16.8	-71.4111
16.85	-70.1904
16.9	-70.4956
16.95	-70.8008
17	-70.4956
17.05	-71.106
17.1	-68.9697
17.15	-71.106
17.2	-69.2749
17.25	-71.7163
17.3	-68.0542
17.35	-71.4111
17.4	-68.0542
17.45	-70.4956
17.5	-68.3594
17.55	-71.106
17.6	-70.1904
17.65	-69.5801
17.7	-70.8008
17.75	-69.2749
17.8	-72.0215
17.85	-68.6646
17.9	-71.4111
17.95	-68.6646
18	-71.4111
18.05	-67.1387
18.1	-69.5801
18.15	-68.9697
18.2	-70.8008
18.25	-70.1904
18.3	-69.2749
18.35	-71.7163
18.4	-68.6646
18.45	-70.1904
18.5	-69.8853
18.55	-70.1904
18.6	-71.106
18.65	-69.2749
18.7	-70.8008
18.75	-68.9697
18.8	-71.106
18.85	-68.0542
18.9	-71.106
18.95	-69.2749
19	-70.1904
19.05	-70.4956
19.1	-69.8853
19.15	-72.0215
19.2	-68.9697
19.25	-70.8008
19.3	-70.4956
19.35	-69.2749
19.4	-71.4111
19.45	-68.6646
19.5	-71.106
19.55	-69.2749
19.6	-69.5801
19.65	-71.7163
19.7	-68.9697
19.75	-71.106
19.8	-68.9697
19.85	-70.8008
19.9	-72.0215
19.95	-68.9697
20	-70.1904
20.05	-68.0542
20.1	-69.8853
20.15	-72.3267
20.2	-68.6646
20.25	-70.8008
20.3	-70.4956
20.35	-69.8853
20.4	-71.4111
20.45	-67.4438
20.5	-70.4956
20.55	-70.8008
20.6	-68.0542
20.65	-69.8853
20.7	-69.5801
20.75	-70.1904
20.8	-71.106
20.85	-66.8335
20.9	-69.8853
20.95	-71.106
21	-68.6646
21.05	-70.4956
21.1	-71.106
21.15	-68.6646
21.2	-70.8008
21.25	-67.749
21.3	-70.4956
21.35	-70.8008
21.4	-67.1387
21.45	-69.5801
21.5	-70.4956
21.55	-68.3594
21.6	-69.8853
21.65	-70.4956
21.7	-68.3594
21.75	-70.4956
21.8	-68.9697
21.85	-68.6646
21.9	-70.4956
21.95	-70.1904
22	-68.3594
22.05	-71.7163
22.1	-68.6646
22.15	-70.1904
22.2	-70.4956
22.25	-68.9697
22.3	-70.8008
22.35	-68.0542
22.4	-69.2749
22.45	-69.2749
22.5	-69.5801
22.55	-68.0542
22.6	-69.8853
22.65	-68.6646
22.7	-70.4956
22.75	-68.3594
22.8	-69.8853
22.85	-68.0542
22.9	-71.106
22.95	-67.4438
23	-71.106
23.05	-68.6646
23.1	-71.106
23.15	-69.2749
23.2	-69.2749
23.25	-70.4956
23.3	-68.3594
23.35	-70.8008
23.4	-68.9697
23.45	-71.4111
23.5	-69.5801
23.55	-69.2749
23.6	-69.2749
23.65	-68.6646
23.7	-71.4111
23.75	-68.3594
23.8	-70.1904
23.85	-69.5801
23.9	-70.8008
23.95	-69.8853
24	-68.6646
24.05	-70.8008
24.1	-68.0542
24.15	-70.4956
24.2	-67.4438
24.25	-72.0215
24.3	-68.6646
24.35	-71.106
24.4	-67.4438
24.45	-71.4111
24.5	-68.0542
24.55	-71.106
24.6	-67.1387
24.65	-71.106
24.7	-67.749
24.75	-70.1904
24.8	-68.3594
24.85	-70.8008
24.9	-68.6646
24.95	-70.1904
25	-67.749
25.05	-70.8008
25.1	-68.9697
25.15	-69.5801
25.2	-69.2749
25.25	-69.8853
25.3	-69.8853
25.35	-69.2749
25.4	-70.4956
25.45	-69.5801
25.5	-71.4111
25.55	-69.2749
25.6	-72.0215
25.65	-69.2749
25.7	-71.4111
25.75	-67.749
25.8	-72.3267
25.85	-67.4438
25.9	-71.106
25.95	-68.0542
26	-70.8008
26.05	-70.4956
26.1	-69.5801
26.15	-71.106
26.2	-69.8853
26.25	-72.0215
26.3	-69.2749
26.35	-72.0215
26.4	-68.9697
26.45	-71.7163
26.5	-68.3594
26.55	-70.4956
26.6	-68.6646
26.65	-71.4111
26.7	-70.4956
26.75	-69.8853
26.8	-71.4111
26.85	-68.6646
26.9	-71.4111
26.95	-68.6646
27	-71.4111
27.05	-69.5801
27.1	-71.106
27.15	-69.8853
27.2	-69.2749
27.25	-71.7163
27.3	-68.9697
27.35	-70.1904
27.4	-69.2749
27.45	-70.4956
27.5	-69.8853
27.55	-68.9697
27.6	-72.0215
27.65	-68.3594
27.7	-71.106
27.75	-67.749
27.8	-71.106
27.85	-71.4111
27.9	-69.5801
27.95	-70.4956
28	-68.6646
28.05	-70.4956
28.1	-70.1904
28.15	-69.5801
28.2	-72.3267
28.25	-68.6646
28.3	-70.4956
28.35	-69.8853
28.4	-70.1904
28.45	-71.7163
28.5	-68.0542
28.55	-69.5801
28.6	-70.4956
28.65	-69.5801
28.7	-72.0215
28.75	-68.9697
28.8	-70.4956
28.85	-71.4111
28.9	-68.9697
28.95	-70.8008
29	-69.2749
29.05	-69.5801
29.1	-71.4111
29.15	-68.9697
29.2	-71.106
29.25	-70.4956
29.3	-69.2749
29.35	-71.7163
29.4	-69.2749
29.45	-69.5801
29.5	-72.0215
29.55	-69.2749
29.6	-70.1904
29.65	-71.106
29.7	-68.6646
29.75	-71.106
29.8	-71.106
29.85	-68.9697
29.9	-70.8008
29.95	-69.5801
30	-69.8853
30.05	-71.7163
30.1	-68.9697
30.15	-69.8853
30.2	-71.7163
30.25	-68.9697
30.3	-70.1904
30.35	-71.7163
30.4	-69.2749
30.45	-70.4956
30.5	-70.8008
30.55	-70.8008
30.6	-72.3267
30.65	-68.6646
30.7	-71.7163
30.75	-69.5801
30.8	-71.7163
30.85	-68.9697
30.9	-70.8008
30.95	-68.9697
31	-70.8008
31.05	-69.2749
31.1	-70.8008
31.15	-68.9697
31.2	-72.3267
31.25	-68.9697
31.3	-70.8008
31.35	-70.8008
31.4	-71.4111
31.45	-70.1904
31.5	-68.6646
31.55	-71.106
31.6	-68.3594
31.65	-71.4111
31.7	-69.8853
31.75	-71.106
31.8	-70.1904
31.85	-68.9697
31.9	-70.8008
31.95	-68.6646
32	-71.7163
32.05	-69.2749
32.1	-70.1904
32.15	-71.106
32.2	-69.5801
32.25	-70.8008
32.3	-68.6646
32.35	-72.0215
32.4	-69.2749
32.45	-72.0215
32.5	-69.5801
32.55	-71.106
32.6	-69.5801
32.65	-71.106
32.7	-70.1904
32.75	-72.0215
32.8	-69.8853
32.85	-71.106
32.9	-70.1904
32.95	-71.4111
33	-69.8853
33.05	-70.4956
33.1	-70.1904
33.15	-71.4111
33.2	-68.9697
33.25	-71.7163
33.3	-69.5801
33.35	-72.6318
33.4	-69.5801
33.45	-71.7163
33.5	-69.2749
33.55	-72.3267
33.6	-68.6646
33.65	-70.8008
33.7	-68.6646
33.75	-71.106
33.8	-68.6646
33.85	-70.4956
33.9	-70.4956
33.95	-71.106
34	-70.8008
34.05	-70.4956
34.1	-71.7163
34.15	-70.1904
34.2	-72.0215
34.25	-69.2749
34.3	-72.6318
34.35	-69.5801
34.4	-72.0215
34.45	-68.9697
34.5	-72.0215
34.55	-68.6646
34.6	-70.4956
34.65	-69.2749
34.7	-71.106
34.75	-70.1904
34.8	-70.1904
34.85	-70.8008
34.9	-69.5801
34.95	-71.7163
35	-68.9697
35.05	-71.106
35.1	-68.9697
35.15	-70.4956
35.2	-69.5801
35.25	-69.8853
35.3	-71.4111
35.35	-69.5801
35.4	-71.7163
35.45	-68.3594
35.5	-71.7163
35.55	-68.6646
35.6	-71.106
35.65	-71.106
35.7	-70.1904
35.75	-71.7163
35.8	-68.9697
35.85	-72.6318
35.9	-69.8853
35.95	-71.106
36	-69.8853
36.05	-70.4956
36.1	-71.7163
36.15	-69.2749
36.2	-71.7163
36.25	-69.5801
36.3	-70.8008
36.35	-71.7163
36.4	-69.5801
36.45	-72.3267
36.5	-68.6646
36.55	-70.1904
36.6	-71.4111
36.65	-69.5801
36.7	-72.937
36.75	-68.9697
36.8	-71.106
36.85	-71.4111
36.9	-69.8853
36.95	-71.4111
37	-70.1904
37.05	-71.106
37.1	-71.7163
37.15	-68.6646
37.2	-71.4111
37.25	-69.8853
37.3	-71.106
37.35	-71.7163
37.4	-69.2749
37.45	-71.4111
37.5	-70.4956
37.55	-70.1904
37.6	-72.0215
37.65	-69.2749
37.7	-71.106
37.75	-71.106
37.8	-68.9697
37.85	-72.6318
37.9	-71.4111
37.95	-69.2749
38	-71.4111
38.05	-69.8853
38.1	-70.4956
38.15	-71.7163
38.2	-68.0542
38.25	-71.106
38.3	-72.0215
38.35	-69.2749
38.4	-70.1904
38.45	-72.0215
38.5	-69.2749
38.55	-71.4111
38.6	-70.1904
38.65	-69.2749
38.7	-72.0215
38.75	-69.2749
38.8	-70.1904
38.85	-71.106
38.9	-69.5801
38.95	-71.4111
39	-68.6646
39.05	-70.8008
39.1	-69.8853
39.15	-70.8008
39.2	-70.1904
39.25	-70.8008
39.3	-68.9697
39.35	-71.106
39.4	-69.5801
39.45	-71.106
39.5	-68.3594
39.55	-71.106
39.6	-68.9697
39.65	-71.7163
39.7	-69.2749
39.75	-71.106
39.8	-70.8008
39.85	-68.6646
39.9	-70.8008
39.95	-68.0542
40	-72.937
40.05	-69.8853
40.1	-71.4111
40.15	-71.106
40.2	-70.1904
40.25	-71.7163
40.3	-69.2749
40.35	-71.7163
40.4	-70.4956
40.45	-71.4111
40.5	-70.1904
40.55	-69.5801
40.6	-71.7163
40.65	-69.5801
40.7	-72.0215
40.75	-68.9697
40.8	-72.0215
40.85	-69.5801
40.9	-71.7163
40.95	-69.5801
41	-71.4111
41.05	-70.1904
41.1	-71.4111
41.15	-69.8853
41.2	-71.4111
41.25	-70.1904
41.3	-71.106
41.35	-68.9697
41.4	-71.4111
41.45	-70.8008
41.5	-71.4111
41.55	-68.9697
41.6	-71.4111
41.65	-69.8853
41.7	-71.4111
41.75	-68.6646
41.8	-72.3267
41.85	-68.9697
41.9	-71.7163
41.95	-67.749
42	-71.4111
42.05	-68.3594
42.1	-70.4956
42.15	-67.4438
42.2	-70.1904
42.25	-68.9697
42.3	-69.5801
42.35	-68.9697
42.4	-71.106
42.45	-70.8008
42.5	-70.1904
42.55	-71.106
42.6	-69.2749
42.65	-71.7163
42.7	-70.1904
42.75	-71.7163
42.8	-68.3594
42.85	-72.0215
42.9	-68.0542
42.95	-70.8008
43	-68.6646
43.05	-70.8008
43.1	-69.2749
43.15	-70.4956
43.2	-70.4956
43.25	-69.8853
43.3	-71.106
43.35	-69.2749
43.4	-71.7163
43.45	-68.3594
43.5	-71.106
43.55	-68.3594
43.6	-70.8008
43.65	-69.8853
43.7	-69.8853
43.75	-72.0215
43.8	-68.9697
43.85	-71.106
43.9	-68.3594
43.95	-71.106
44	-69.2749
44.05	-70.8008
44.1	-70.4956
44.15	-69.5801
44.2	-72.3267
44.25	-68.6646
44.3	-70.8008
44.35	-68.6646
44.4	-70.4956
44.45	-70.1904
44.5	-68.9697
44.55	-72.0215
44.6	-68.3594
44.65	-70.8008
44.7	-68.9697
44.75	-69.8853
44.8	-71.7163
44.85	-68.3594
44.9	-70.1904
44.95	-68.6646
45	-70.4956
45.05	-70.8008
45.1	-67.749
45.15	-71.106
45.2	-68.9697
45.25	-69.2749
45.3	-70.8008
45.35	-69.2749
45.4	-71.4111
45.45	-68.6646
45.5	-69.8853
45.55	-71.106
45.6	-68.6646
45.65	-70.4956
45.7	-69.8853
45.75	-69.2749
45.8	-71.4111
45.85	-68.3594
45.9	-70.8008
45.95	-70.4956
46	-68.9697
46.05	-70.4956
46.1	-69.5801
46.15	-69.5801
46.2	-71.4111
46.25	-68.0542
46.3	-70.8008
46.35	-70.8008
46.4	-68.0542
46.45	-70.4956
46.5	-71.4111
46.55	-68.3594
46.6	-71.106
46.65	-69.2749
46.7	-69.2749
46.75	-71.7163
46.8	-68.0542
46.85	-69.8853
46.9	-71.4111
46.95	-68.0542
47	-69.8853
47.05	-70.4956
47.1	-68.9697
47.15	-71.106
47.2	-68.9697
47.25	-70.1904
47.3	-70.8008
47.35	-70.1904
47.4	-71.106
47.45	-68.6646
47.5	-71.4111
47.55	-68.6646
47.6	-71.4111
47.65	-68.6646
47.7	-71.4111
47.75	-69.5801
47.8	-71.106
47.85	-69.2749
47.9	-70.1904
47.95	-70.1904
48	-68.6646
48.05	-70.1904
48.1	-68.9697
48.15	-72.3267
48.2	-68.9697
48.25	-70.4956
48.3	-70.1904
48.35	-69.8853
48.4	-71.106
48.45	-68.0542
48.5	-70.4956
48.55	-69.2749
48.6	-70.8008
48.65	-70.1904
48.7	-68.6646
48.75	-69.8853
48.8	-68.0542
48.85	-70.8008
48.9	-68.9697
48.95	-71.4111
49	-69.2749
49.05	-69.8853
49.1	-69.8853
49.15	-69.2749
49.2	-70.4956
49.25	-68.6646
49.3	-70.4956
49.35	-69.2749
49.4	-69.8853
49.45	-69.5801
49.5	-70.1904
49.55	-68.3594
49.6	-70.1904
49.65	-68.3594
49.7	-70.8008
49.75	-68.6646
49.8	-70.1904
49.85	-68.9697
49.9	-70.1904
49.95	-68.0542
50	-70.4956
50.05	-69.8853
50.1	-70.8008
50.15	-69.5801
50.2	-71.106
50.25	-69.8853
50.3	-70.1904
50.35	-70.8008
50.4	-69.2749
50.45	-70.8008
50.5	-69.2749
50.55	-70.8008
50.6	-68.6646
50.65	-70.8008
50.7	-69.2749
50.75	-70.8008
50.8	-68.6646
50.85	-70.8008
50.9	-68.9697
50.95	-70.4956
51	-68.9697
51.05	-71.106
51.1	-68.9697
51.15	-69.8853
51.2	-70.4956
51.25	-69.8853
51.3	-71.4111
51.35	-68.6646
51.4	-71.106
51.45	-68.9697
51.5	-71.7163
51.55	-68.0542
51.6	-70.4956
51.65	-68.6646
51.7	-70.4956
51.75	-69.8853
51.8	-68.3594
51.85	-70.8008
51.9	-68.9697
51.95	-71.106
52	-67.4438
52.05	-71.7163
52.1	-68.6646
52.15	-69.5801
52.2	-69.5801
52.25	-69.5801
52.3	-71.7163
52.35	-67.749
52.4	-70.8008
52.45	-68.0542
52.5	-70.8008
52.55	-69.8853
52.6	-68.9697
52.65	-71.4111
52.7	-67.749
52.75	-70.4956
52.8	-67.749
52.85	-70.1904
52.9	-70.1904
52.95	-68.6646
53	-71.7163
53.05	-67.749
53.1	-70.8008
53.15	-68.9697
53.2	-69.8853
53.25	-71.4111
53.3	-68.6646
53.35	-70.4956
53.4	-69.5801
53.45	-68.9697
53.5	-71.106
53.55	-68.6646
53.6	-70.8008
53.65	-69.2749
53.7	-69.5801
53.75	-71.4111
53.8	-68.6646
53.85	-70.1904
53.9	-68.9697
53.95	-69.2749
54	-71.106
54.05	-68.0542
54.1	-69.8853
54.15	-70.8008
54.2	-68.0542
54.25	-71.106
54.3	-68.0542
54.35	-68.9697
54.4	-71.4111
54.45	-68.9697
54.5	-69.5801
54.55	-70.1904
54.6	-68.3594
54.65	-70.8008
54.7	-68.3594
54.75	-68.6646
54.8	-71.106
54.85	-68.3594
54.9	-69.2749
54.95	-69.8853
55	-68.6646
55.05	-70.1904
55.1	-70.8008
55.15	-68.0542
55.2	-70.8008
55.25	-69.8853
55.3	-68.6646
55.35	-69.8853
55.4	-68.9697
55.45	-69.5801
55.5	-70.4956
55.55	-67.749
55.6	-71.7163
55.65	-67.749
55.7	-70.1904
55.75	-67.749
55.8	-69.8853
55.85	-68.9697
55.9	-69.8853
55.95	-68.9697
56	-69.8853
56.05	-68.3594
56.1	-69.8853
56.15	-68.3594
56.2	-71.106
56.25	-68.6646
56.3	-70.4956
56.35	-69.8853
56.4	-70.1904
56.45	-69.5801
56.5	-68.0542
56.55	-70.1904
56.6	-68.6646
56.65	-71.7163
56.7	-68.6646
56.75	-70.8008
56.8	-69.8853
56.85	-67.749
56.9	-70.8008
56.95	-69.2749
57	-71.4111
57.05	-68.9697
57.1	-70.1904
57.15	-70.1904
57.2	-69.5801
57.25	-70.8008
57.3	-68.0542
57.35	-71.4111
57.4	-68.9697
57.45	-71.106
57.5	-69.2749
57.55	-71.106
57.6	-70.1904
57.65	-71.4111
57.7	-69.5801
57.75	-70.4956
57.8	-70.4956
57.85	-70.8008
57.9	-69.5801
57.95	-70.8008
58	-70.4956
58.05	-71.106
58.1	-69.5801
58.15	-71.4111
58.2	-69.8853
58.25	-71.106
58.3	-69.2749
58.35	-72.3267
58.4	-69.8853
58.45	-72.3267
58.5	-68.9697
58.55	-71.4111
58.6	-69.5801
58.65	-71.106
58.7	-67.749
58.75	-71.7163
58.8	-68.6646
58.85	-70.1904
58.9	-68.0542
58.95	-71.4111
59	-68.9697
59.05	-70.1904
59.1	-68.9697
59.15	-70.8008
59.2	-70.1904
59.25	-69.2749
59.3	-70.8008
59.35	-69.8853
59.4	-71.7163
59.45	-68.6646
59.5	-71.4111
59.55	-68.9697
59.6	-71.7163
59.65	-68.3594
59.7	-70.8008
59.75	-68.9697
59.8	-70.4956
59.85	-70.1904
59.9	-70.1904
59.95	-71.106
60	-69.8853
60.05	-71.7163
60.1	-69.5801
60.15	-71.7163
60.2	-68.9697
60.25	-70.8008
60.3	-69.5801
60.35	-70.4956
60.4	-70.8008
60.45	-69.5801
60.5	-72.3267
60.55	-68.9697
60.6	-71.106
60.65	-68.3594
60.7	-71.4111
60.75	-71.4111
60.8	-69.8853
60.85	-71.7163
60.9	-68.9697
60.95	-71.7163
61	-68.9697
61.05	-70.8008
61.1	-70.8008
61.15	-69.8853
61.2	-71.7163
61.25	-69.2749
61.3	-72.0215
61.35	-69.8853
61.4	-69.8853
61.45	-70.8008
61.5	-68.6646
61.55	-72.0215
61.6	-68.6646
61.65	-69.8853
61.7	-71.7163
61.75	-68.9697
61.8	-71.7163
61.85	-68.6646
61.9	-70.4956
61.95	-72.0215
62	-69.5801
62.05	-71.106
62.1	-68.6646
62.15	-70.1904
62.2	-71.106
62.25	-67.4438
62.3	-71.7163
62.35	-68.9697
62.4	-69.8853
62.45	-71.106
62.5	-69.2749
62.55	-69.8853
62.6	-70.4956
62.65	-68.9697
62.7	-71.7163
62.75	-69.2749
62.8	-69.5801
62.85	-72.3267
62.9	-69.2749
62.95	-70.1904
63	-71.106
63.05	-68.9697
63.1	-71.4111
63.15	-70.1904
63.2	-68.9697
63.25	-71.4111
63.3	-69.8853
63.35	-69.8853
63.4	-71.7163
63.45	-68.6646
63.5	-70.4956
63.55	-71.106
63.6	-68.0542
63.65	-71.106
63.7	-71.106
63.75	-69.2749
63.8	-71.7163
63.85	-68.9697
63.9	-70.4956
63.95	-70.4956
64	-70.1904
64.05	-72.0215
64.1	-68.6646
64.15	-71.4111
64.2	-67.749
64.25	-71.4111
64.3	-68.6646
64.35	-71.106
64.4	-68.6646
64.45	-71.4111
64.5	-70.4956
64.55	-70.4956
64.6	-70.4956
64.65	-69.2749
64.7	-71.4111
64.75	-68.0542
64.8	-71.4111
64.85	-68.9697
64.9	-72.0215
64.95	-68.9697
65	-71.4111
65.05	-70.8008
65.1	-69.8853
65.15	-71.106
65.2	-68.9697
65.25	-71.4111
65.3	-70.1904
65.35	-69.5801
65.4	-70.1904
65.45	-68.6646
65.5	-71.7163
65.55	-68.3594
65.6	-70.8008
65.65	-69.8853
65.7	-72.0215
65.75	-69.8853
65.8	-69.5801
65.85	-71.106
65.9	-69.2749
65.95	-70.1904
66	-68.6646
66.05	-70.8008
66.1	-69.5801
66.15	-70.1904
66.2	-68.6646
66.25	-71.106
66.3	-68.6646
66.35	-70.4956
66.4	-69.2749
66.45	-70.1904
66.5	-70.1904
66.55	-70.1904
66.6	-70.1904
66.65	-70.4956
66.7	-70.8008
66.75	-70.1904
66.8	-71.7163
66.85	-69.8853
66.9	-71.106
66.95	-69.8853
67	-72.3267
67.05	-68.3594
67.1	-71.4111
67.15	-68.6646
67.2	-72.3267
67.25	-68.6646
67.3	-72.0215
67.35	-68.9697
67.4	-72.0215
67.45	-69.2749
67.5	-71.106
67.55	-68.6646
67.6	-71.106
67.65	-70.4956
67.7	-70.1904
67.75	-71.7163
67.8	-70.4956
67.85	-71.4111
67.9	-69.5801
67.95	-72.3267
68	-68.9697
68.05	-72.3267
68.1	-68.6646
68.15	-71.4111
68.2	-68.9697
68.25	-70.8008
68.3	-70.1904
68.35	-69.8853
68.4	-71.7163
68.45	-70.1904
68.5	-71.7163
68.55	-68.9697
68.6	-72.3267
68.65	-69.2749
68.7	-70.8008
68.75	-69.8853
68.8	-70.8008
68.85	-71.4111
68.9	-68.9697
68.95	-71.4111
69	-69.5801
69.05	-71.106
69.1	-69.5801
69.15	-70.1904
69.2	-71.4111
69.25	-69.2749
69.3	-71.4111
69.35	-67.749
69.4	-71.7163
69.45	-69.5801
69.5	-69.8853
69.55	-70.8008
69.6	-69.5801
69.65	-71.7163
69.7	-68.3594
69.75	-70.1904
69.8	-71.4111
69.85	-68.9697
69.9	-71.106
69.95	-67.749
70	-71.106
70.05	-71.106
70.1	-68.6646
70.15	-71.4111
70.2	-68.9697
70.25	-71.106
70.3	-70.1904
70.35	-69.5801
70.4	-71.106
70.45	-68.6646
70.5	-70.1904
70.55	-71.7163
70.6	-68.3594
70.65	-71.106
70.7	-69.5801
70.75	-70.8008
70.8	-70.8008
70.85	-68.6646
70.9	-70.8008
70.95	-70.8008
71	-69.8853
71.05	-71.4111
71.1	-68.9697
71.15	-70.4956
71.2	-72.0215
71.25	-68.0542
71.3	-70.4956
71.35	-71.4111
71.4	-70.1904
71.45	-71.106
71.5	-70.8008
71.55	-69.8853
71.6	-72.3267
71.65	-68.6646
71.7	-69.8853
71.75	-71.106
71.8	-68.9697
71.85	-70.1904
71.9	-71.106
71.95	-69.2749
72	-71.4111
72.05	-70.8008
72.1	-68.9697
72.15	-72.0215
72.2	-68.3594
72.25	-70.4956
72.3	-69.8853
72.35	-70.8008
72.4	-71.4111
72.45	-69.5801
72.5	-70.8008
72.55	-69.8853
72.6	-71.106
72.65	-68.9697
72.7	-69.8853
72.75	-69.8853
72.8	-70.4956
72.85	-69.5801
72.9	-68.0542
72.95	-71.106
73	-68.0542
73.05	-70.8008
73.1	-68.3594
73.15	-70.4956
73.2	-68.9697
73.25	-68.6646
73.3	-70.1904
73.35	-67.749
73.4	-71.106
73.45	-67.749
73.5	-70.8008
73.55	-68.3594
73.6	-68.0542
73.65	-68.9697
73.7	-67.4438
73.75	-69.5801
73.8	-68.0542
73.85	-68.0542
73.9	-68.3594
73.95	-66.8335
74	-68.3594
74.05	-66.5283
74.1	-68.9697
74.15	-66.5283
74.2	-68.9697
74.25	-65.918
74.3	-68.9697
74.35	-66.2231
74.4	-68.3594
74.45	-65.918
74.5	-68.3594
74.55	-65.3076
74.6	-67.749
74.65	-65.3076
74.7	-68.6646
74.75	-65.6128
74.8	-67.4438
74.85	-64.6973
74.9	-67.4438
74.95	-65.0024
75	-67.1387
75.05	-63.7817
75.1	-66.8335
75.15	-64.6973
75.2	-66.5283
75.25	-63.7817
75.3	-65.918
75.35	-64.0869
75.4	-65.6128
75.45	-63.7817
75.5	-65.918
75.55	-65.3076
75.6	-64.6973
75.65	-64.6973
75.7	-64.3921
75.75	-65.918
75.8	-63.4766
75.85	-65.0024
75.9	-62.8662
75.95	-65.3076
76	-62.561
76.05	-64.6973
76.1	-62.8662
76.15	-64.6973
76.2	-61.6455
76.25	-62.2559
76.3	-62.561
76.35	-63.4766
76.4	-63.1714
76.45	-62.8662
76.5	-64.0869
76.55	-61.9507
76.6	-63.7817
76.65	-61.0352
76.7	-64.0869
76.75	-60.73
76.8	-62.2559
76.85	-61.3403
76.9	-63.4766
76.95	-62.561
77	-61.9507
77.05	-62.561
77.1	-61.0352
77.15	-64.0869
77.2	-59.8145
77.25	-62.8662
77.3	-61.3403
77.35	-62.2559
77.4	-62.2559
77.45	-61.0352
77.5	-62.8662
77.55	-60.1196
77.6	-62.8662
77.65	-61.3403
77.7	-61.9507
77.75	-61.9507
77.8	-61.0352
77.85	-63.7817
77.9	-59.5093
77.95	-62.2559
78	-60.4248
78.05	-61.6455
78.1	-62.8662
78.15	-60.4248
78.2	-62.8662
78.25	-59.8145
78.3	-61.6455
78.35	-61.9507
78.4	-61.3403
78.45	-62.8662
78.5	-60.73
78.55	-61.3403
78.6	-61.6455
78.65	-61.0352
78.7	-63.4766
78.75	-59.5093
78.8	-61.6455
78.85	-61.6455
78.9	-60.73
78.95	-62.561
79	-59.8145
79.05	-62.561
79.1	-62.8662
79.15	-60.4248
79.2	-61.6455
79.25	-61.0352
79.3	-61.6455
79.35	-62.561
79.4	-60.1196
79.45	-62.8662
79.5	-62.8662
79.55	-61.0352
79.6	-62.8662
79.65	-61.6455
79.7	-62.2559
79.75	-64.0869
79.8	-59.8145
79.85	-62.561
79.9	-63.4766
79.95	-60.4248
80	-62.561
80.05	-63.1714
80.1	-61.0352
80.15	-63.4766
80.2	-61.0352
80.25	-61.9507
80.3	-64.6973
80.35	-61.6455
80.4	-62.561
80.45	-63.7817
80.5	-61.9507
80.55	-64.3921
80.6	-61.6455
80.65	-64.0869
80.7	-63.1714
80.75	-63.1714
80.8	-64.6973
80.85	-63.7817
80.9	-64.0869
80.95	-63.4766
81	-64.0869
81.05	-64.0869
81.1	-63.4766
81.15	-65.0024
81.2	-63.1714
81.25	-66.2231
81.3	-64.0869
81.35	-66.5283
81.4	-64.6973
81.45	-66.2231
81.5	-65.3076
81.55	-64.3921
81.6	-66.5283
81.65	-64.0869
81.7	-67.1387
81.75	-65.6128
81.8	-66.8335
81.85	-66.8335
81.9	-64.3921
81.95	-67.1387
82	-65.6128
82.05	-68.3594
82.1	-66.2231
82.15	-67.4438
82.2	-67.4438
82.25	-66.2231
82.3	-67.1387
82.35	-65.6128
82.4	-69.2749
82.45	-66.8335
82.5	-68.9697
82.55	-66.2231
82.6	-69.8853
82.65	-67.1387
82.7	-69.5801
82.75	-66.8335
82.8	-70.4956
82.85	-68.3594
82.9	-69.5801
82.95	-67.4438
83	-70.8008
83.05	-67.749
83.1	-71.4111
83.15	-67.1387
83.2	-71.4111
83.25	-67.749
83.3	-70.8008
83.35	-67.4438
83.4	-71.4111
83.45	-67.749
83.5	-70.8008
83.55	-67.4438
83.6	-70.8008
83.65	-69.2749
83.7	-70.8008
83.75	-68.6646
83.8	-71.4111
83.85	-69.8853
83.9	-70.8008
83.95	-71.4111
84	-70.8008
84.05	-72.3267
84.1	-70.1904
84.15	-72.937
84.2	-70.4956
84.25	-72.937
84.3	-69.5801
84.35	-73.8525
84.4	-70.4956
84.45	-73.5474
84.5	-70.1904
84.55	-73.5474
84.6	-71.7163
84.65	-72.937
84.7	-74.1577
84.75	-72.3267
84.8	-74.7681
84.85	-72.0215
84.9	-75.0732
84.95	-72.0215
85	-74.7681
85.05	-72.0215
85.1	-74.4629
85.15	-74.4629
85.2	-74.4629
85.25	-74.1577
85.3	-73.8525
85.35	-75.9888
85.4	-73.2422
85.45	-75.0732
85.5	-73.5474
85.55	-75.0732
85.6	-75.6836
85.65	-73.8525
85.7	-76.5991
85.75	-73.5474
85.8	-76.5991
85.85	-73.5474
85.9	-75.6836
85.95	-77.2095
86	-75.0732
86.05	-76.5991
86.1	-73.5474
86.15	-77.5146
86.2	-76.5991
86.25	-75.0732
86.3	-77.2095
86.35	-74.7681
86.4	-76.9043
86.45	-75.3784
86.5	-75.9888
86.55	-77.5146
86.6	-75.3784
86.65	-76.9043
86.7	-75.9888
86.75	-75.9888
86.8	-78.125
86.85	-75.3784
86.9	-78.4302
86.95	-76.2939
87	-77.2095
87.05	-79.0405
87.1	-75.6836
87.15	-78.125
87.2	-77.8198
87.25	-76.9043
87.3	-79.3457
87.35	-76.5991
87.4	-78.125
87.45	-79.3457
87.5	-77.5146
87.55	-78.7354
87.6	-79.0405
87.65	-77.2095
87.7	-80.2612
87.75	-76.5991
87.8	-79.0405
87.85	-79.0405
87.9	-77.5146
87.95	-79.0405
88	-79.6509
88.05	-77.8198
88.1	-79.3457
88.15	-79.0405
88.2	-77.5146
88.25	-80.8716
88.3	-78.7354
88.35	-79.3457
88.4	-80.2612
88.45	-78.4302
88.5	-79.6509
88.55	-80.8716
88.6	-78.125
88.65	-80.5664
88.7	-80.5664
88.75	-79.0405
88.8	-80.2612
88.85	-77.8198
88.9	-79.9561
88.95	-81.4819
89	-78.4302
89.05	-80.8716
89.1	-79.0405
89.15	-81.4819
89.2	-77.8198
89.25	-80.5664
89.3	-78.7354
89.35	-81.4819
89.4	-78.4302
89.45	-80.8716
89.5	-79.0405
89.55	-81.1768
89.6	-79.6509
89.65	-79.9561
89.7	-80.2612
89.75	-79.0405
89.8	-80.5664
89.85	-78.125
89.9	-81.7871
89.95	-78.7354
90	-80.8716
90.05	-79.6509
90.1	-79.6509
90.15	-80.5664
90.2	-78.125
90.25	-80.2612
90.3	-79.0405
90.35	-80.5664
90.4	-79.0405
90.45	-79.0405
90.5	-80.5664
90.55	-78.4302
90.6	-80.2612
90.65	-78.125
90.7	-81.1768
90.75	-78.125
90.8	-80.5664
90.85	-78.4302
90.9	-80.2612
90.95	-79.0405
91	-79.6509
91.05	-78.7354
91.1	-79.9561
91.15	-78.125
91.2	-79.0405
91.25	-78.4302
91.3	-80.2612
91.35	-77.2095
91.4	-79.6509
91.45	-78.125
91.5	-79.6509
91.55	-76.9043
91.6	-80.5664
91.65	-77.8198
91.7	-79.9561
91.75	-76.2939
91.8	-79.6509
91.85	-77.2095
91.9	-79.9561
91.95	-75.6836
92	-78.7354
92.05	-77.2095
92.1	-79.0405
92.15	-76.5991
92.2	-77.8198
92.25	-77.5146
92.3	-77.8198
92.35	-77.5146
92.4	-76.5991
92.45	-79.0405
92.5	-77.2095
92.55	-78.125
92.6	-75.6836
92.65	-78.125
92.7	-75.9888
92.75	-77.2095
92.8	-74.7681
92.85	-76.9043
92.9	-75.6836
92.95	-76.2939
93	-76.5991
93.05	-76.2939
93.1	-77.8198
93.15	-74.1577
93.2	-76.9043
93.25	-74.4629
93.3	-76.5991
93.35	-73.5474
93.4	-75.6836
93.45	-74.4629
93.5	-75.3784
93.55	-75.3784
93.6	-73.2422
93.65	-76.2939
93.7	-72.6318
93.75	-75.0732
93.8	-72.0215
93.85	-74.1577
93.9	-73.5474
93.95	-73.2422
94	-75.0732
94.05	-72.3267
94.1	-74.4629
94.15	-71.4111
94.2	-73.5474
94.25	-72.6318
94.3	-72.0215
94.35	-73.5474
94.4	-70.8008
94.45	-73.2422
94.5	-69.5801
94.55	-71.7163
94.6	-72.6318
94.65	-71.106
94.7	-72.937
94.75	-70.1904
94.8	-72.3267
94.85	-71.106
94.9	-70.1904
94.95	-71.4111
95	-68.9697
95.05	-71.4111
95.1	-68.9697
95.15	-69.5801
95.2	-71.7163
95.25	-67.749
95.3	-70.4956
95.35	-70.1904
95.4	-68.9697
95.45	-71.106
95.5	-66.8335
95.55	-69.5801
95.6	-69.5801
95.65	-68.3594
95.7	-69.8853
95.75	-67.4438
95.8	-68.0542
95.85	-69.5801
95.9	-65.918
95.95	-67.4438
96	-67.749
96.05	-67.1387
96.1	-68.6646
96.15	-65.6128
96.2	-67.4438
96.25	-68.3594
96.3	-64.3921
96.35	-66.5283
96.4	-66.8335
96.45	-65.6128
96.5	-66.8335
96.55	-64.6973
96.6	-65.6128
96.65	-66.5283
96.7	-63.1714
96.75	-64.0869
96.8	-66.5283
96.85	-62.8662
96.9	-65.3076
96.95	-64.6973
97	-63.4766
97.05	-65.0024
97.1	-62.2559
97.15	-62.561
97.2	-65.0024
97.25	-62.561
97.3	-65.0024
97.35	-61.3403
97.4	-64.6973
97.45	-61.3403
97.5	-63.1714
97.55	-61.6455
97.6	-63.4766
97.65	-60.73
97.7	-62.561
97.75	-60.1196
97.8	-63.1714
97.85	-60.73
97.9	-62.2559
97.95	-61.3403
98	-61.9507
98.05	-61.6455
98.1	-60.4248
98.15	-62.2559
98.2	-58.8989
98.25	-62.2559
98.3	-59.8145
98.35	-62.2559
98.4	-60.73
98.45	-60.1196
98.5	-61.3403
98.55	-59.5093
98.6	-62.2559
98.65	-59.2041
98.7	-61.0352
98.75	-61.0352
98.8	-58.5938
98.85	-60.73
98.9	-58.5938
98.95	-61.3403
99	-59.2041
99.05	-61.3403
99.1	-59.2041
99.15	-60.1196
99.2	-60.1196
99.25	-59.8145
99.3	-59.5093
99.35	-58.2886
99.4	-60.1196
99.45	-59.2041
99.5	-59.5093
99.55	-58.8989
99.6	-59.5093
99.65	-58.2886
99.7	-59.2041
99.75	-59.2041
99.8	-59.2041
99.85	-57.9834
99.9	-58.5938
[truncated: 49,613 more rows]

## Sheet: Figure 3e
t (ms)	mp (mV)						X	90 his	Histogram										Stimuli with mechanical stimulation (magenta) then current (green)
	90 degree							0.0374995											Histogram derived from spike activity)				Angle 90 degree
0	-70.4956							0.0374995
0.05	-72.6318							0.3475
0.1	-69.5801							0.0374995
0.15	-70.8008							0.3475
0.2	-70.4956							0.042501
0.25	-69.2749							0.042501
0.3	-72.3267							0.389999
0.35	-68.9697							0.0450005
0.4	-70.8008							0.0450005
0.45	-71.4111							0.0374995
0.5	-69.8853							0.042501
0.55	-72.6318							0.0450005
0.6	-68.3594							0.0450005
0.65	-72.0215							0.042501
0.7	-69.2749							0.0475
0.75	-71.106							0.0450005
0.8	-68.3594							0.0450005
0.85	-71.106							0.0475
0.9	-69.2749							0.0450005
0.95	-70.4956							0.3475
1	-68.6646							0.042501
1.05	-72.3267							0.042501
1.1	-68.9697							0.3475
1.15	-71.106							0.042501
1.2	-68.9697							0.0500025
1.25	-71.106							0.0449975
1.3	-71.4111							0.0449975
1.35	-68.3594							0.0449975
1.4	-70.8008							0.042501
1.45	-70.1904							0.0475
1.5	-70.8008							0.0449975
1.55	-70.1904							0.0449975
1.6	-68.9697							0.3475
1.65	-71.7163							0.0475
1.7	-69.8853							0.0449975
1.75	-69.2749							0.0475
1.8	-70.8008							0.052499
1.85	-69.2749							0.042501
1.9	-71.7163							0.0475
1.95	-70.4956							0.0449975
2	-69.2749							0.0475
2.05	-71.4111							0.0475
2.1	-69.8853							0.0500025
2.15	-69.5801							0.0500025
2.2	-70.8008							0.0475
2.25	-69.2749							0.0475
2.3	-72.0215							0.052499
2.35	-69.5801							0.052499
2.4	-69.8853							0.0475
2.45	-71.7163							0.0475
2.5	-68.9697							0.0500025
2.55	-72.0215							0.3475
2.6	-70.1904							0.0450005
2.65	-71.4111							0.042501
2.7	-69.5801							0.0450005
2.75	-71.7163							0.0475
2.8	-71.4111							0.0475
2.85	-69.8853							0.0450005
2.9	-71.7163							0.042501
2.95	-68.9697							0.0499995
3	-72.0215							0.0499995
3.05	-68.3594							0.0450005
3.1	-71.7163							0.0475
3.15	-69.8853							0.0475
3.2	-72.3267							0.0475
3.25	-70.1904							0.0475
3.3	-72.3267							0.0475
3.35	-69.8853							0.0475
3.4	-72.0215							0.0475
3.45	-70.8008							0.0450005
3.5	-70.4956							0.0475
3.55	-70.8008							0.0450005
3.6	-71.7163							0.0499995
3.65	-70.8008							0.0475
3.7	-71.106							0.052499
3.75	-70.4956							0.0500025
3.8	-70.4956							0.0475
3.85	-71.4111							0.0500025
3.9	-70.1904							0.0500025
3.95	-70.8008							0.055001
4	-70.1904							0.055001
4.05	-71.7163							0.0574975
4.1	-69.5801							0.055001
4.15	-71.106							0.0500025
4.2	-70.1904							0.055001
4.25	-71.4111							0.052499
4.3	-68.9697							0.052499
4.35	-70.4956							0.052499
4.4	-69.8853							0.052499
4.45	-71.4111							0.0574975
4.5	-69.5801							0.055001
4.55	-70.8008							0.0449975
4.6	-68.9697							0.055001
4.65	-71.106							0.055001
4.7	-68.9697							0.0574975
4.75	-69.8853							0.055001
4.8	-69.5801							0.052499
4.85	-71.4111							0.0500025
4.9	-69.2749							0.055001
4.95	-71.4111							0.052499
5	-69.5801							0.0574975
5.05	-70.8008							0.055001
5.1	-68.3594							0.055001
5.15	-71.4111							0.055001
5.2	-68.9697							0.055001
5.25	-70.8008							0.055001
5.3	-70.1904							0.0574975
5.35	-71.106							0.0574975
5.4	-69.5801							0.055001
5.45	-70.4956							0.052499
5.5	-70.1904							0.055001
5.55	-70.4956							0.0249995
5.6	-70.8008							0.0475
5.65	-70.4956							0.0499995
5.7	-70.8008							0.0475
5.75	-70.1904							0.052499
5.8	-72.0215							0.052499
5.85	-68.6646							0.0475
5.9	-71.4111							0.0499995
5.95	-69.2749							0.0475
6	-72.3267							0.055001
6.05	-68.9697							0.055001
6.1	-71.4111							0.055001
6.15	-69.2749							0.055001
6.2	-71.106							0.055001
6.25	-69.8853							0.0574975
6.3	-70.8008							0.0574975
6.35	-71.7163							0.055001
6.4	-70.4956							0.052499
6.45	-71.4111							0.055001
6.5	-69.5801							0.0249995
6.55	-72.0215							0.0475
6.6	-69.2749							0.0499995
6.65	-71.106							0.0475
6.7	-69.5801							0.052499
6.75	-71.4111							0.052499
6.8	-71.106							0.0475
6.85	-70.1904							0.0499995
6.9	-72.0215							0.0475
6.95	-69.8853							0.042501
7	-72.0215							0.042501
7.05	-68.9697							0.0450005
7.1	-70.4956							0.0450005
7.15	-70.8008
7.2	-70.8008
7.25	-71.4111
7.3	-68.6646
7.35	-72.0215
7.4	-69.8853
7.45	-70.8008
7.5	-69.5801
7.55	-71.7163
7.6	-72.3267
7.65	-68.9697
7.7	-71.106
7.75	-69.8853
7.8	-70.4956
7.85	-71.4111
7.9	-69.2749
7.95	-72.6318
8	-68.6646
8.05	-71.106
8.1	-70.1904
8.15	-69.8853
8.2	-72.3267
8.25	-68.3594
8.3	-71.106
8.35	-71.106
8.4	-70.1904
8.45	-72.0215
8.5	-69.2749
8.55	-71.7163
8.6	-71.7163
8.65	-68.6646
8.7	-72.0215
8.75	-68.6646
8.8	-71.4111
8.85	-70.4956
8.9	-70.1904
8.95	-71.106
9	-69.8853
9.05	-71.4111
9.1	-69.5801
9.15	-72.6318
9.2	-69.8853
9.25	-71.106
9.3	-70.8008
9.35	-70.8008
9.4	-70.8008
9.45	-69.8853
9.5	-72.3267
9.55	-69.5801
9.6	-71.4111
9.65	-71.4111
9.7	-70.4956
9.75	-71.4111
9.8	-69.2749
9.85	-72.0215
9.9	-71.4111
9.95	-69.5801
10	-71.7163
10.05	-70.1904
10.1	-71.106
10.15	-72.0215
10.2	-69.2749
10.25	-72.0215
10.3	-70.8008
10.35	-69.2749
10.4	-72.0215
10.45	-70.1904
10.5	-70.8008
10.55	-71.4111
10.6	-69.2749
10.65	-72.3267
10.7	-70.4956
10.75	-70.4956
10.8	-71.4111
10.85	-69.2749
10.9	-72.0215
10.95	-70.1904
11	-72.0215
11.05	-70.1904
11.1	-70.1904
11.15	-71.4111
11.2	-69.2749
11.25	-71.7163
11.3	-69.2749
11.35	-72.6318
11.4	-68.9697
11.45	-71.4111
11.5	-70.8008
11.55	-72.0215
11.6	-70.8008
11.65	-70.4956
11.7	-70.8008
11.75	-70.1904
11.8	-71.106
11.85	-69.2749
11.9	-72.0215
11.95	-68.9697
12	-71.4111
12.05	-68.3594
12.1	-72.3267
12.15	-68.9697
12.2	-71.4111
12.25	-68.9697
12.3	-72.3267
12.35	-68.9697
12.4	-71.4111
12.45	-68.9697
12.5	-72.0215
12.55	-69.5801
12.6	-71.4111
12.65	-69.5801
12.7	-71.106
12.75	-70.1904
12.8	-71.106
12.85	-70.8008
12.9	-70.8008
12.95	-70.4956
13	-70.1904
13.05	-70.4956
13.1	-70.8008
13.15	-70.4956
13.2	-71.106
13.25	-70.4956
13.3	-71.106
13.35	-69.8853
13.4	-71.106
13.45	-70.4956
13.5	-71.106
13.55	-70.1904
13.6	-70.4956
13.65	-71.4111
13.7	-71.4111
13.75	-70.1904
13.8	-71.4111
13.85	-70.4956
13.9	-71.7163
13.95	-69.5801
14	-71.7163
14.05	-70.4956
14.1	-71.7163
14.15	-69.8853
14.2	-71.7163
14.25	-68.9697
14.3	-72.3267
14.35	-68.9697
14.4	-71.106
14.45	-69.5801
14.5	-72.0215
14.55	-68.6646
14.6	-70.4956
14.65	-69.2749
14.7	-70.8008
14.75	-71.106
14.8	-69.5801
14.85	-72.0215
14.9	-69.8853
14.95	-72.0215
15	-68.0542
15.05	-71.4111
15.1	-68.9697
15.15	-70.4956
15.2	-69.5801
15.25	-70.8008
15.3	-70.8008
15.35	-69.5801
15.4	-71.4111
15.45	-69.2749
15.5	-71.7163
15.55	-68.3594
15.6	-70.8008
15.65	-69.5801
15.7	-70.8008
15.75	-71.4111
15.8	-69.5801
15.85	-71.4111
15.9	-68.3594
15.95	-71.106
16	-69.5801
16.05	-69.8853
16.1	-71.7163
16.15	-68.9697
16.2	-72.0215
16.25	-68.9697
16.3	-70.4956
16.35	-69.8853
16.4	-70.1904
16.45	-72.0215
16.5	-68.3594
16.55	-71.4111
16.6	-70.8008
16.65	-70.1904
16.7	-71.7163
16.75	-68.6646
16.8	-71.106
16.85	-69.2749
16.9	-69.5801
16.95	-72.6318
17	-68.9697
17.05	-71.4111
17.1	-68.9697
17.15	-70.4956
17.2	-71.106
17.25	-70.1904
17.3	-71.4111
17.35	-69.8853
17.4	-71.106
17.45	-70.8008
17.5	-70.8008
17.55	-69.8853
17.6	-71.106
17.65	-71.106
17.7	-68.6646
17.75	-70.4956
17.8	-68.9697
17.85	-72.0215
17.9	-69.8853
17.95	-69.5801
18	-71.106
18.05	-69.2749
18.1	-71.106
18.15	-69.8853
18.2	-68.9697
18.25	-71.7163
18.3	-69.2749
18.35	-69.8853
18.4	-71.106
18.45	-68.6646
18.5	-71.7163
18.55	-69.5801
18.6	-69.8853
18.65	-71.4111
18.7	-69.2749
18.75	-68.9697
18.8	-71.106
18.85	-68.6646
18.9	-71.106
18.95	-69.2749
19	-69.2749
19.05	-72.0215
19.1	-68.9697
19.15	-71.7163
19.2	-69.5801
19.25	-69.5801
19.3	-70.8008
19.35	-69.2749
19.4	-71.7163
19.45	-68.9697
19.5	-71.106
19.55	-70.1904
19.6	-71.4111
19.65	-69.8853
19.7	-69.8853
19.75	-71.7163
19.8	-69.2749
19.85	-71.4111
19.9	-68.3594
19.95	-71.7163
20	-69.5801
20.05	-71.7163
20.1	-69.8853
20.15	-72.3267
20.2	-69.8853
20.25	-70.4956
20.3	-71.106
20.35	-70.4956
20.4	-71.4111
20.45	-69.8853
20.5	-70.8008
20.55	-68.9697
20.6	-71.106
20.65	-68.3594
20.7	-71.106
20.75	-69.2749
20.8	-72.0215
20.85	-68.9697
20.9	-71.106
20.95	-69.2749
21	-72.0215
21.05	-69.5801
21.1	-70.1904
21.15	-69.5801
21.2	-70.8008
21.25	-70.1904
21.3	-70.4956
21.35	-70.1904
21.4	-71.106
21.45	-69.8853
21.5	-70.1904
21.55	-70.1904
21.6	-70.8008
21.65	-70.4956
21.7	-70.1904
21.75	-70.4956
21.8	-69.5801
21.85	-70.1904
21.9	-69.8853
21.95	-70.1904
22	-70.4956
22.05	-70.4956
22.1	-70.4956
22.15	-70.8008
22.2	-70.4956
22.25	-69.5801
22.3	-71.4111
22.35	-70.8008
22.4	-70.8008
22.45	-68.9697
22.5	-71.106
22.55	-69.8853
22.6	-71.106
22.65	-69.2749
22.7	-71.4111
22.75	-68.9697
22.8	-71.7163
22.85	-68.9697
22.9	-72.0215
22.95	-68.9697
23	-70.8008
23.05	-68.6646
23.1	-71.7163
23.15	-68.3594
23.2	-71.106
23.25	-70.4956
23.3	-70.1904
23.35	-71.7163
23.4	-69.2749
23.45	-71.4111
23.5	-69.2749
23.55	-72.0215
23.6	-68.0542
23.65	-71.106
23.7	-68.6646
23.75	-71.106
23.8	-70.1904
23.85	-70.8008
23.9	-71.4111
23.95	-69.5801
24	-72.0215
24.05	-69.2749
24.1	-71.106
24.15	-70.8008
24.2	-70.1904
24.25	-71.106
24.3	-69.8853
24.35	-72.0215
24.4	-68.3594
24.45	-71.4111
24.5	-69.5801
24.55	-70.4956
24.6	-70.8008
24.65	-69.2749
24.7	-72.0215
24.75	-69.5801
24.8	-70.4956
24.85	-70.1904
24.9	-69.8853
24.95	-71.7163
25	-68.0542
25.05	-69.8853
25.1	-70.1904
25.15	-70.1904
25.2	-71.4111
25.25	-68.0542
25.3	-72.0215
25.35	-69.5801
25.4	-70.1904
25.45	-69.8853
25.5	-70.1904
25.55	-71.7163
25.6	-68.6646
25.65	-71.4111
25.7	-68.9697
25.75	-72.0215
25.8	-68.6646
25.85	-71.106
25.9	-69.8853
25.95	-70.8008
26	-69.8853
26.05	-69.2749
26.1	-70.8008
26.15	-68.9697
26.2	-71.4111
26.25	-69.5801
26.3	-69.5801
26.35	-71.4111
26.4	-68.6646
26.45	-71.7163
26.5	-70.1904
26.55	-68.9697
26.6	-71.4111
26.65	-69.5801
26.7	-71.7163
26.75	-71.4111
26.8	-68.6646
26.85	-72.3267
26.9	-70.4956
26.95	-68.6646
27	-71.106
27.05	-70.1904
27.1	-70.8008
27.15	-70.1904
27.2	-69.8853
27.25	-72.3267
27.3	-70.4956
27.35	-68.9697
27.4	-71.7163
27.45	-69.5801
27.5	-72.3267
27.55	-70.1904
27.6	-70.8008
27.65	-70.8008
27.7	-69.8853
27.75	-71.4111
27.8	-68.6646
27.85	-72.3267
27.9	-69.8853
27.95	-71.7163
28	-69.8853
28.05	-71.7163
28.1	-71.4111
28.15	-69.2749
28.2	-70.8008
28.25	-69.2749
28.3	-71.7163
28.35	-68.9697
28.4	-71.106
28.45	-69.2749
28.5	-72.3267
28.55	-68.9697
28.6	-71.106
28.65	-69.8853
28.7	-71.106
28.75	-70.1904
28.8	-70.1904
28.85	-71.106
28.9	-69.8853
28.95	-70.8008
29	-67.749
29.05	-71.106
29.1	-68.6646
29.15	-71.7163
29.2	-68.6646
29.25	-71.4111
29.3	-68.9697
29.35	-72.0215
29.4	-68.9697
29.45	-72.3267
29.5	-68.6646
29.55	-71.7163
29.6	-69.5801
29.65	-71.7163
29.7	-69.5801
29.75	-70.1904
29.8	-69.5801
29.85	-70.8008
29.9	-69.8853
29.95	-69.5801
30	-70.1904
30.05	-70.8008
30.1	-70.1904
30.15	-70.4956
30.2	-70.8008
30.25	-71.4111
30.3	-70.1904
30.35	-71.4111
30.4	-70.8008
30.45	-70.8008
30.5	-69.5801
30.55	-71.4111
30.6	-70.1904
30.65	-71.4111
30.7	-69.5801
30.75	-71.4111
30.8	-70.1904
30.85	-71.4111
30.9	-68.9697
30.95	-71.7163
31	-69.5801
31.05	-72.6318
31.1	-68.3594
31.15	-71.7163
31.2	-68.9697
31.25	-71.7163
31.3	-69.2749
31.35	-71.106
31.4	-68.9697
31.45	-71.7163
31.5	-69.8853
31.55	-70.4956
31.6	-71.106
31.65	-70.4956
31.7	-71.7163
31.75	-68.9697
31.8	-71.7163
31.85	-68.3594
31.9	-70.8008
31.95	-68.0542
32	-71.106
32.05	-69.8853
32.1	-69.8853
32.15	-70.8008
32.2	-69.5801
32.25	-71.4111
32.3	-68.3594
32.35	-70.1904
32.4	-69.2749
32.45	-70.4956
32.5	-70.4956
32.55	-68.9697
32.6	-71.7163
32.65	-68.6646
32.7	-71.7163
32.75	-68.9697
32.8	-70.4956
32.85	-71.106
32.9	-68.6646
32.95	-71.106
33	-68.6646
33.05	-71.106
33.1	-67.1387
33.15	-70.1904
33.2	-69.8853
33.25	-69.2749
33.3	-70.8008
33.35	-68.6646
33.4	-70.8008
33.45	-70.1904
33.5	-69.8853
33.55	-72.6318
33.6	-68.6646
33.65	-70.8008
33.7	-69.2749
33.75	-70.4956
33.8	-70.8008
33.85	-68.9697
33.9	-71.4111
33.95	-69.8853
34	-71.7163
34.05	-69.2749
34.1	-71.106
34.15	-70.4956
34.2	-71.4111
34.25	-69.5801
34.3	-70.4956
34.35	-71.106
34.4	-69.2749
34.45	-71.4111
34.5	-69.2749
34.55	-71.106
34.6	-71.7163
34.65	-68.9697
34.7	-71.106
34.75	-69.2749
34.8	-71.106
34.85	-70.8008
34.9	-68.9697
34.95	-71.7163
35	-70.1904
35.05	-68.3594
35.1	-71.7163
35.15	-69.8853
35.2	-70.1904
35.25	-71.106
35.3	-69.2749
35.35	-71.4111
35.4	-70.8008
35.45	-68.6646
35.5	-71.106
35.55	-70.4956
35.6	-68.9697
35.65	-70.1904
35.7	-68.3594
35.75	-72.3267
35.8	-69.8853
35.85	-69.2749
35.9	-69.8853
35.95	-68.9697
36	-71.7163
36.05	-68.9697
36.1	-71.106
36.15	-70.1904
36.2	-70.1904
36.25	-70.4956
36.3	-68.3594
36.35	-71.4111
36.4	-69.2749
36.45	-71.106
36.5	-69.2749
36.55	-71.4111
36.6	-69.5801
36.65	-70.8008
36.7	-70.1904
36.75	-70.4956
36.8	-71.4111
36.85	-70.4956
36.9	-71.106
36.95	-68.6646
37	-71.7163
37.05	-68.3594
37.1	-72.0215
37.15	-68.9697
37.2	-72.3267
37.25	-69.2749
37.3	-71.7163
37.35	-69.8853
37.4	-72.6318
37.45	-69.8853
37.5	-72.0215
37.55	-70.4956
37.6	-71.106
37.65	-71.106
37.7	-69.8853
37.75	-71.106
37.8	-68.9697
37.85	-70.8008
37.9	-68.9697
37.95	-71.4111
38	-69.2749
38.05	-71.7163
38.1	-68.9697
38.15	-72.3267
38.2	-69.2749
38.25	-71.4111
38.3	-69.5801
38.35	-72.937
38.4	-69.2749
38.45	-72.6318
38.5	-69.5801
38.55	-72.6318
38.6	-69.5801
38.65	-72.3267
38.7	-69.8853
38.75	-72.937
38.8	-69.2749
38.85	-72.6318
38.9	-69.8853
38.95	-72.3267
39	-68.3594
39.05	-71.7163
39.1	-69.8853
39.15	-72.0215
39.2	-68.3594
39.25	-71.7163
39.3	-68.9697
39.35	-71.4111
39.4	-69.2749
39.45	-70.8008
39.5	-69.5801
39.55	-71.106
39.6	-69.8853
39.65	-69.8853
39.7	-71.7163
39.75	-70.8008
39.8	-70.8008
39.85	-69.2749
39.9	-71.4111
39.95	-69.5801
40	-71.4111
40.05	-68.9697
40.1	-71.4111
40.15	-68.6646
40.2	-70.4956
40.25	-69.2749
40.3	-70.8008
40.35	-70.8008
40.4	-70.1904
40.45	-71.7163
40.5	-69.2749
40.55	-72.0215
40.6	-68.3594
40.65	-72.0215
40.7	-69.2749
40.75	-70.8008
40.8	-70.1904
40.85	-71.4111
40.9	-71.4111
40.95	-68.6646
41	-71.7163
41.05	-69.5801
41.1	-71.106
41.15	-69.8853
41.2	-70.1904
41.25	-71.106
41.3	-69.5801
41.35	-70.8008
41.4	-69.2749
41.45	-71.106
41.5	-71.106
41.55	-69.8853
41.6	-71.106
41.65	-69.5801
41.7	-71.106
41.75	-68.9697
41.8	-70.1904
41.85	-71.7163
41.9	-69.8853
41.95	-71.4111
42	-67.749
42.05	-70.8008
42.1	-71.106
42.15	-69.8853
42.2	-70.8008
42.25	-69.5801
42.3	-71.7163
42.35	-69.2749
42.4	-70.8008
42.45	-69.5801
42.5	-72.3267
42.55	-70.1904
42.6	-69.5801
42.65	-71.7163
42.7	-68.6646
42.75	-71.106
42.8	-67.4438
42.85	-72.0215
42.9	-69.5801
42.95	-69.5801
43	-70.8008
43.05	-69.5801
43.1	-71.106
43.15	-70.1904
43.2	-68.9697
43.25	-71.4111
43.3	-69.2749
43.35	-70.1904
43.4	-70.1904
43.45	-68.6646
43.5	-71.4111
43.55	-69.8853
43.6	-68.0542
43.65	-71.4111
43.7	-69.5801
43.75	-68.9697
43.8	-71.106
43.85	-68.9697
43.9	-71.106
43.95	-69.5801
44	-68.0542
44.05	-71.4111
44.1	-68.9697
44.15	-70.8008
44.2	-70.4956
44.25	-69.2749
44.3	-70.8008
44.35	-67.749
44.4	-72.0215
44.45	-68.6646
44.5	-71.7163
44.55	-69.2749
44.6	-71.106
44.65	-70.4956
44.7	-68.9697
44.75	-71.106
44.8	-68.9697
44.85	-72.3267
44.9	-68.9697
44.95	-71.4111
45	-69.5801
45.05	-71.7163
45.1	-69.5801
45.15	-70.4956
45.2	-70.1904
45.25	-70.4956
45.3	-69.8853
45.35	-69.8853
45.4	-71.106
45.45	-69.5801
45.5	-70.4956
45.55	-68.0542
45.6	-71.4111
45.65	-69.5801
45.7	-71.7163
45.75	-68.0542
45.8	-72.0215
45.85	-68.9697
45.9	-71.4111
45.95	-68.3594
46	-72.0215
46.05	-69.5801
46.1	-70.4956
46.15	-69.5801
46.2	-70.4956
46.25	-70.8008
46.3	-70.4956
46.35	-70.1904
46.4	-69.8853
46.45	-70.8008
46.5	-69.8853
46.55	-70.1904
46.6	-68.9697
46.65	-70.8008
46.7	-68.6646
46.75	-70.1904
46.8	-69.5801
46.85	-70.4956
46.9	-68.0542
46.95	-70.4956
47	-68.9697
47.05	-70.8008
47.1	-68.6646
47.15	-70.8008
47.2	-69.2749
47.25	-71.106
47.3	-68.0542
47.35	-71.106
47.4	-69.5801
47.45	-71.106
47.5	-69.2749
47.55	-70.1904
47.6	-70.4956
47.65	-70.1904
47.7	-71.106
47.75	-71.106
47.8	-71.4111
47.85	-69.2749
47.9	-71.7163
47.95	-70.4956
48	-71.7163
48.05	-68.6646
48.1	-72.3267
48.15	-69.8853
48.2	-71.4111
48.25	-68.6646
48.3	-70.4956
48.35	-70.4956
48.4	-70.4956
48.45	-70.1904
48.5	-69.8853
48.55	-71.7163
48.6	-70.4956
48.65	-71.7163
48.7	-68.9697
48.75	-71.7163
48.8	-69.5801
48.85	-71.4111
48.9	-70.1904
48.95	-70.4956
49	-72.0215
49.05	-69.2749
49.1	-71.7163
49.15	-68.9697
49.2	-71.7163
49.25	-69.2749
49.3	-70.8008
49.35	-71.4111
49.4	-70.8008
49.45	-71.4111
49.5	-68.3594
49.55	-71.7163
49.6	-68.9697
49.65	-71.4111
49.7	-70.8008
49.75	-70.4956
49.8	-72.0215
49.85	-68.9697
49.9	-70.4956
49.95	-70.4956
50	-71.106
50.05	-72.0215
50.1	-68.6646
50.15	-71.7163
50.2	-69.5801
50.25	-70.4956
50.3	-70.8008
50.35	-69.8853
50.4	-71.7163
50.45	-68.0542
50.5	-71.106
50.55	-70.1904
50.6	-71.4111
50.65	-69.2749
50.7	-70.4956
50.75	-69.5801
50.8	-71.106
50.85	-68.6646
50.9	-71.7163
50.95	-68.9697
51	-71.7163
51.05	-69.2749
51.1	-71.4111
51.15	-71.7163
51.2	-68.9697
51.25	-71.106
51.3	-69.8853
51.35	-70.4956
51.4	-70.4956
51.45	-68.9697
51.5	-72.6318
51.55	-70.4956
51.6	-69.5801
51.65	-70.8008
51.7	-69.5801
51.75	-71.7163
51.8	-70.4956
51.85	-69.2749
51.9	-71.7163
51.95	-71.4111
52	-69.2749
52.05	-72.3267
52.1	-69.2749
52.15	-71.106
52.2	-70.8008
52.25	-68.9697
52.3	-71.7163
52.35	-70.8008
52.4	-69.8853
52.45	-71.7163
52.5	-68.9697
52.55	-72.6318
52.6	-69.5801
52.65	-70.8008
52.7	-71.4111
52.75	-69.8853
52.8	-71.4111
52.85	-68.6646
52.9	-72.3267
52.95	-69.8853
53	-72.0215
53.05	-70.1904
53.1	-70.8008
53.15	-70.4956
53.2	-69.8853
53.25	-70.4956
53.3	-68.9697
53.35	-71.4111
53.4	-68.6646
53.45	-71.4111
53.5	-69.2749
53.55	-71.7163
53.6	-69.2749
53.65	-71.4111
53.7	-70.4956
53.75	-70.8008
53.8	-70.1904
53.85	-69.8853
53.9	-71.106
53.95	-69.5801
54	-70.8008
54.05	-68.3594
54.1	-71.4111
54.15	-69.2749
54.2	-70.8008
54.25	-68.9697
54.3	-71.7163
54.35	-68.6646
54.4	-71.106
54.45	-68.6646
54.5	-71.7163
54.55	-69.5801
54.6	-71.106
54.65	-70.4956
54.7	-71.7163
54.75	-70.8008
54.8	-70.8008
54.85	-70.1904
54.9	-70.8008
54.95	-70.4956
55	-71.106
55.05	-70.8008
55.1	-70.4956
55.15	-70.4956
55.2	-69.8853
55.25	-71.4111
55.3	-70.1904
55.35	-70.4956
55.4	-70.1904
55.45	-71.106
55.5	-70.1904
55.55	-70.8008
55.6	-70.4956
55.65	-71.4111
55.7	-71.7163
55.75	-69.8853
55.8	-71.7163
55.85	-70.4956
55.9	-71.7163
55.95	-69.8853
56	-71.4111
56.05	-69.8853
56.1	-71.7163
56.15	-68.9697
56.2	-71.7163
56.25	-69.5801
56.3	-72.6318
56.35	-68.6646
56.4	-71.7163
56.45	-68.6646
56.5	-71.4111
56.55	-68.9697
56.6	-70.1904
56.65	-69.8853
56.7	-70.8008
56.75	-70.8008
56.8	-69.5801
56.85	-71.7163
56.9	-69.2749
56.95	-71.7163
57	-68.0542
57.05	-72.3267
57.1	-69.2749
57.15	-70.1904
57.2	-68.3594
57.25	-70.4956
57.3	-70.8008
57.35	-69.5801
57.4	-71.7163
57.45	-69.2749
57.5	-71.4111
57.55	-68.6646
57.6	-70.1904
57.65	-70.1904
57.7	-70.4956
57.75	-70.8008
57.8	-69.5801
57.85	-72.0215
57.9	-68.3594
57.95	-70.1904
58	-70.4956
58.05	-69.8853
58.1	-71.4111
58.15	-68.3594
58.2	-71.7163
58.25	-69.5801
58.3	-70.1904
58.35	-70.1904
58.4	-69.8853
58.45	-72.0215
58.5	-68.3594
58.55	-70.8008
58.6	-71.106
58.65	-69.8853
58.7	-71.106
58.75	-68.9697
58.8	-71.4111
58.85	-68.9697
58.9	-71.106
58.95	-69.2749
59	-71.4111
59.05	-69.2749
59.1	-71.106
59.15	-68.6646
59.2	-70.8008
59.25	-69.8853
59.3	-71.7163
59.35	-69.2749
59.4	-71.4111
59.45	-70.8008
59.5	-68.9697
59.55	-70.1904
59.6	-69.5801
59.65	-72.0215
59.7	-69.8853
59.75	-69.2749
59.8	-71.4111
59.85	-68.9697
59.9	-70.4956
59.95	-70.1904
60	-69.2749
60.05	-71.4111
60.1	-70.8008
60.15	-68.0542
60.2	-71.4111
60.25	-69.2749
60.3	-70.1904
60.35	-70.4956
60.4	-69.5801
60.45	-71.4111
60.5	-70.1904
60.55	-68.6646
60.6	-71.7163
60.65	-68.9697
60.7	-70.8008
60.75	-69.8853
60.8	-68.9697
60.85	-71.4111
60.9	-69.2749
60.95	-71.4111
61	-69.5801
61.05	-71.106
61.1	-70.4956
61.15	-69.2749
61.2	-71.106
61.25	-68.6646
61.3	-71.4111
61.35	-68.9697
61.4	-71.106
61.45	-69.8853
61.5	-70.4956
61.55	-70.4956
61.6	-70.4956
61.65	-71.106
61.7	-68.9697
61.75	-71.106
61.8	-69.2749
61.85	-71.106
61.9	-69.2749
61.95	-72.6318
62	-68.6646
62.05	-71.7163
62.1	-68.9697
62.15	-72.0215
62.2	-69.8853
62.25	-71.106
62.3	-70.1904
62.35	-71.106
62.4	-70.4956
62.45	-70.4956
62.5	-70.1904
62.55	-69.5801
62.6	-71.4111
62.65	-69.8853
62.7	-71.106
62.75	-68.9697
62.8	-71.7163
62.85	-68.0542
62.9	-71.106
62.95	-69.5801
63	-72.3267
63.05	-68.0542
63.1	-71.7163
63.15	-69.2749
63.2	-71.4111
63.25	-69.2749
63.3	-71.106
63.35	-68.6646
63.4	-72.3267
63.45	-69.2749
63.5	-71.4111
63.55	-69.2749
63.6	-72.0215
63.65	-68.6646
63.7	-71.106
63.75	-69.8853
63.8	-71.7163
63.85	-68.9697
63.9	-70.8008
63.95	-69.2749
64	-71.7163
64.05	-68.0542
64.1	-71.106
64.15	-68.9697
64.2	-71.106
64.25	-68.3594
64.3	-70.4956
64.35	-69.8853
64.4	-70.4956
64.45	-69.2749
64.5	-69.8853
64.55	-69.5801
64.6	-70.1904
64.65	-70.4956
64.7	-69.2749
64.75	-71.106
64.8	-69.5801
64.85	-71.7163
64.9	-68.9697
64.95	-71.106
65	-68.3594
65.05	-71.4111
65.1	-69.2749
65.15	-70.4956
65.2	-68.6646
65.25	-69.8853
65.3	-71.7163
65.35	-69.8853
65.4	-71.7163
65.45	-68.9697
65.5	-72.3267
65.55	-68.9697
65.6	-70.1904
65.65	-69.8853
65.7	-71.106
65.75	-72.0215
65.8	-69.2749
65.85	-71.7163
65.9	-69.2749
65.95	-71.106
66	-68.6646
66.05	-70.8008
66.1	-70.8008
66.15	-69.5801
66.2	-71.7163
66.25	-68.3594
66.3	-71.4111
66.35	-68.9697
66.4	-70.4956
66.45	-70.4956
66.5	-69.5801
66.55	-71.7163
66.6	-68.6646
66.65	-71.106
66.7	-70.8008
66.75	-70.1904
66.8	-71.106
66.85	-68.3594
66.9	-72.0215
66.95	-69.5801
67	-70.1904
67.05	-70.1904
67.1	-69.8853
67.15	-71.4111
67.2	-68.0542
67.25	-70.8008
67.3	-68.9697
67.35	-71.106
67.4	-69.5801
67.45	-70.4956
67.5	-68.6646
67.55	-71.4111
67.6	-68.3594
67.65	-70.1904
67.7	-70.4956
67.75	-69.8853
67.8	-70.8008
67.85	-68.6646
67.9	-71.7163
67.95	-69.2749
68	-68.6646
68.05	-71.106
68.1	-69.2749
68.15	-72.0215
68.2	-70.4956
68.25	-69.5801
68.3	-71.7163
68.35	-69.5801
68.4	-69.2749
68.45	-72.3267
68.5	-69.5801
68.55	-71.4111
68.6	-70.1904
68.65	-68.6646
68.7	-71.7163
68.75	-70.4956
68.8	-68.6646
68.85	-72.937
68.9	-68.9697
68.95	-71.106
69	-70.8008
69.05	-68.9697
69.1	-71.7163
69.15	-69.5801
69.2	-71.4111
69.25	-71.106
69.3	-69.2749
69.35	-71.106
69.4	-69.5801
69.45	-72.3267
69.5	-69.5801
69.55	-71.4111
69.6	-70.4956
69.65	-71.106
69.7	-70.8008
69.75	-69.5801
69.8	-71.7163
69.85	-68.9697
69.9	-71.7163
69.95	-68.9697
70	-72.0215
70.05	-69.8853
70.1	-72.0215
70.15	-69.8853
70.2	-71.106
70.25	-70.1904
70.3	-71.4111
70.35	-70.8008
70.4	-69.5801
70.45	-71.4111
70.5	-69.8853
70.55	-70.8008
70.6	-68.3594
70.65	-71.7163
70.7	-68.9697
70.75	-72.0215
70.8	-68.3594
70.85	-72.3267
70.9	-69.2749
70.95	-72.0215
71	-68.9697
71.05	-71.7163
71.1	-70.1904
71.15	-70.1904
71.2	-69.5801
71.25	-71.106
71.3	-70.4956
71.35	-70.1904
71.4	-70.1904
71.45	-69.5801
71.5	-70.8008
71.55	-70.1904
71.6	-70.4956
71.65	-69.5801
71.7	-71.4111
71.75	-68.9697
71.8	-72.3267
71.85	-68.6646
71.9	-70.4956
71.95	-68.3594
72	-71.4111
72.05	-69.2749
72.1	-70.8008
72.15	-70.1904
72.2	-72.0215
72.25	-70.1904
72.3	-70.8008
72.35	-69.2749
72.4	-71.7163
72.45	-70.1904
72.5	-71.106
72.55	-69.8853
72.6	-70.8008
72.65	-71.7163
72.7	-70.8008
72.75	-71.4111
72.8	-71.106
72.85	-72.0215
72.9	-70.1904
72.95	-72.3267
73	-69.8853
73.05	-72.6318
73.1	-69.8853
73.15	-71.7163
73.2	-69.2749
73.25	-72.0215
73.3	-68.9697
73.35	-70.4956
73.4	-70.1904
73.45	-70.8008
73.5	-71.106
73.55	-69.2749
73.6	-71.7163
73.65	-69.8853
73.7	-72.3267
73.75	-68.0542
73.8	-71.7163
73.85	-68.9697
73.9	-70.8008
73.95	-70.1904
74	-70.4956
74.05	-71.7163
74.1	-69.5801
74.15	-71.7163
74.2	-68.9697
74.25	-71.106
74.3	-69.2749
74.35	-70.8008
74.4	-70.8008
74.45	-69.8853
74.5	-72.3267
74.55	-69.5801
74.6	-71.4111
74.65	-69.8853
74.7	-70.4956
74.75	-71.7163
74.8	-69.5801
74.85	-72.3267
74.9	-68.9697
74.95	-72.0215
75	-71.106
75.05	-69.8853
75.1	-71.106
75.15	-69.5801
75.2	-71.4111
75.25	-69.2749
75.3	-71.106
75.35	-72.6318
75.4	-69.5801
75.45	-71.7163
75.5	-68.6646
75.55	-72.0215
75.6	-69.8853
75.65	-71.106
75.7	-69.5801
75.75	-71.4111
75.8	-68.6646
75.85	-71.4111
75.9	-69.2749
75.95	-72.3267
76	-69.8853
76.05	-71.106
76.1	-71.106
76.15	-69.5801
76.2	-71.7163
76.25	-69.2749
76.3	-72.3267
76.35	-70.1904
76.4	-69.5801
76.45	-72.0215
76.5	-69.2749
76.55	-72.0215
76.6	-71.7163
76.65	-69.5801
76.7	-72.3267
76.75	-70.8008
76.8	-70.1904
76.85	-72.0215
76.9	-69.5801
76.95	-71.7163
77	-71.7163
77.05	-69.8853
77.1	-72.0215
77.15	-71.106
77.2	-69.5801
77.25	-72.0215
77.3	-68.6646
77.35	-72.6318
77.4	-71.4111
77.45	-69.5801
77.5	-71.4111
77.55	-69.2749
77.6	-72.3267
77.65	-69.8853
77.7	-70.4956
77.75	-70.4956
77.8	-70.1904
77.85	-71.4111
77.9	-67.749
77.95	-71.7163
78	-69.2749
78.05	-71.4111
78.1	-68.3594
78.15	-70.8008
78.2	-69.5801
78.25	-69.8853
78.3	-69.5801
78.35	-69.2749
78.4	-71.106
78.45	-68.0542
78.5	-70.1904
78.55	-68.0542
78.6	-71.106
78.65	-68.0542
78.7	-70.8008
78.75	-68.0542
78.8	-71.4111
78.85	-67.4438
78.9	-70.1904
78.95	-68.3594
79	-69.8853
79.05	-68.3594
79.1	-69.2749
79.15	-68.3594
79.2	-68.0542
79.25	-68.6646
79.3	-67.1387
79.35	-68.3594
79.4	-66.5283
79.45	-67.4438
79.5	-66.5283
79.55	-68.9697
79.6	-65.3076
79.65	-68.9697
79.7	-65.6128
79.75	-68.9697
79.8	-65.918
79.85	-68.3594
79.9	-65.918
79.95	-68.6646
80	-65.0024
80.05	-67.749
80.1	-65.3076
80.15	-68.9697
80.2	-64.6973
80.25	-67.749
80.3	-65.0024
80.35	-68.3594
80.4	-65.0024
80.45	-67.749
80.5	-65.0024
80.55	-67.4438
80.6	-64.0869
80.65	-66.2231
80.7	-64.3921
80.75	-67.749
80.8	-63.4766
80.85	-66.2231
80.9	-63.7817
80.95	-65.6128
81	-63.1714
81.05	-64.6973
81.1	-62.8662
81.15	-64.3921
81.2	-63.7817
81.25	-64.3921
81.3	-64.3921
81.35	-64.0869
81.4	-64.0869
81.45	-62.8662
81.5	-65.6128
81.55	-62.561
81.6	-64.6973
81.65	-62.8662
81.7	-65.0024
81.75	-62.2559
81.8	-64.0869
81.85	-61.6455
81.9	-63.7817
81.95	-63.1714
82	-62.561
82.05	-64.3921
82.1	-62.2559
82.15	-64.3921
82.2	-61.0352
82.25	-64.3921
82.3	-61.0352
82.35	-62.8662
82.4	-60.4248
82.45	-62.8662
82.5	-63.1714
82.55	-61.0352
82.6	-63.4766
82.65	-60.73
82.7	-63.1714
82.75	-61.0352
82.8	-61.6455
82.85	-62.2559
82.9	-61.6455
82.95	-62.8662
83	-60.1196
83.05	-62.8662
83.1	-60.73
83.15	-61.3403
83.2	-62.561
83.25	-60.4248
83.3	-63.1714
83.35	-59.5093
83.4	-61.6455
83.45	-61.9507
83.5	-60.73
83.55	-62.561
83.6	-59.8145
83.65	-62.561
83.7	-61.6455
83.75	-61.0352
83.8	-61.6455
83.85	-61.3403
83.9	-62.561
83.95	-60.4248
84	-61.9507
84.05	-60.73
84.1	-62.8662
84.15	-60.4248
84.2	-61.6455
84.25	-61.3403
84.3	-61.6455
84.35	-62.561
84.4	-58.2886
84.45	-63.4766
84.5	-61.6455
84.55	-60.73
84.6	-61.6455
84.65	-60.4248
84.7	-62.8662
84.75	-60.73
84.8	-59.8145
84.85	-63.7817
84.9	-60.73
84.95	-61.0352
85	-61.9507
85.05	-60.4248
85.1	-62.8662
85.15	-61.9507
85.2	-59.8145
85.25	-63.4766
85.3	-61.9507
85.35	-60.4248
85.4	-64.3921
85.45	-62.561
85.5	-63.4766
85.55	-62.561
85.6	-61.6455
85.65	-64.6973
85.7	-62.2559
85.75	-63.1714
85.8	-63.7817
85.85	-61.9507
85.9	-65.3076
85.95	-62.2559
86	-65.3076
86.05	-63.1714
86.1	-62.561
86.15	-64.6973
86.2	-62.2559
86.25	-65.0024
86.3	-62.561
86.35	-65.918
86.4	-64.3921
86.45	-66.2231
86.5	-64.0869
86.55	-65.3076
86.6	-65.3076
86.65	-65.0024
86.7	-65.0024
86.75	-64.3921
86.8	-66.2231
86.85	-64.3921
86.9	-66.5283
86.95	-64.3921
87	-68.0542
87.05	-65.0024
87.1	-67.4438
87.15	-65.6128
87.2	-67.749
87.25	-66.8335
87.3	-67.4438
87.35	-66.8335
87.4	-65.918
87.45	-67.4438
87.5	-66.8335
87.55	-67.4438
87.6	-65.918
87.65	-68.6646
87.7	-66.8335
87.75	-67.749
87.8	-66.8335
87.85	-69.8853
87.9	-66.2231
87.95	-69.5801
88	-67.1387
88.05	-69.8853
88.1	-67.4438
88.15	-69.8853
88.2	-68.9697
88.25	-70.4956
88.3	-67.4438
88.35	-70.4956
88.4	-68.9697
88.45	-70.4956
88.5	-68.9697
88.55	-70.8008
88.6	-69.8853
88.65	-71.106
88.7	-68.9697
88.75	-72.0215
88.8	-69.5801
88.85	-72.3267
88.9	-69.8853
88.95	-72.3267
89	-70.1904
89.05	-72.937
89.1	-69.8853
89.15	-73.2422
89.2	-70.1904
89.25	-73.2422
89.3	-70.1904
89.35	-74.1577
89.4	-71.106
89.45	-73.2422
89.5	-70.8008
89.55	-74.1577
89.6	-70.8008
89.65	-73.2422
89.7	-70.8008
89.75	-73.8525
89.8	-73.5474
89.85	-72.937
89.9	-74.4629
89.95	-73.2422
90	-75.3784
90.05	-72.0215
90.1	-75.3784
90.15	-72.0215
90.2	-75.0732
90.25	-72.0215
90.3	-74.4629
90.35	-75.0732
90.4	-74.1577
90.45	-75.3784
90.5	-73.8525
90.55	-75.9888
90.6	-73.5474
90.65	-75.6836
90.7	-74.1577
90.75	-75.3784
90.8	-76.9043
90.85	-74.7681
90.9	-76.5991
90.95	-74.7681
91	-77.2095
91.05	-74.1577
91.1	-75.0732
91.15	-77.5146
91.2	-75.9888
91.25	-77.5146
91.3	-73.8525
91.35	-77.8198
91.4	-76.2939
91.45	-76.2939
91.5	-76.9043
91.55	-76.2939
91.6	-77.8198
91.65	-75.9888
91.7	-76.5991
91.75	-78.125
91.8	-76.5991
91.85	-79.6509
91.9	-75.3784
91.95	-78.125
92	-78.4302
92.05	-76.9043
92.1	-79.0405
92.15	-75.9888
92.2	-79.9561
92.25	-76.2939
92.3	-79.3457
92.35	-76.9043
92.4	-79.0405
92.45	-76.5991
92.5	-79.9561
92.55	-75.9888
92.6	-80.2612
92.65	-77.5146
92.7	-80.8716
92.75	-79.0405
92.8	-78.125
92.85	-79.3457
92.9	-78.4302
92.95	-80.8716
93	-79.0405
93.05	-78.4302
93.1	-81.1768
93.15	-78.125
93.2	-81.1768
93.25	-79.6509
93.3	-78.7354
93.35	-81.4819
93.4	-79.3457
93.45	-79.9561
93.5	-80.2612
93.55	-78.7354
93.6	-81.1768
93.65	-81.7871
93.7	-79.0405
93.75	-82.0923
93.8	-79.6509
93.85	-80.2612
93.9	-81.1768
93.95	-79.0405
94	-81.7871
94.05	-79.3457
94.1	-81.4819
94.15	-81.1768
94.2	-79.6509
94.25	-81.4819
94.3	-79.0405
94.35	-82.3975
94.4	-79.6509
94.45	-81.7871
94.5	-81.1768
94.55	-81.4819
94.6	-80.5664
94.65	-79.6509
94.7	-82.7026
94.75	-79.3457
94.8	-82.0923
94.85	-78.7354
94.9	-83.0078
94.95	-79.3457
95	-82.3975
95.05	-79.3457
95.1	-81.7871
95.15	-79.9561
95.2	-81.7871
95.25	-79.6509
95.3	-81.4819
95.35	-81.1768
95.4	-80.8716
95.45	-80.5664
95.5	-80.2612
95.55	-81.1768
95.6	-78.7354
95.65	-80.2612
95.7	-79.0405
95.75	-81.4819
95.8	-78.4302
95.85	-81.1768
95.9	-79.3457
95.95	-81.7871
96	-77.8198
96.05	-81.1768
96.1	-78.7354
96.15	-81.4819
96.2	-77.8198
96.25	-81.4819
96.3	-77.8198
96.35	-81.7871
96.4	-78.4302
96.45	-81.1768
96.5	-78.4302
96.55	-81.4819
96.6	-78.7354
96.65	-81.7871
96.7	-78.125
96.75	-80.8716
96.8	-77.8198
96.85	-81.4819
96.9	-78.125
96.95	-80.8716
97	-77.8198
97.05	-81.4819
97.1	-78.125
97.15	-80.2612
97.2	-77.5146
97.25	-79.9561
97.3	-77.5146
97.35	-79.6509
97.4	-77.5146
97.45	-79.6509
97.5	-77.5146
97.55	-78.4302
97.6	-76.9043
97.65	-79.3457
97.7	-78.4302
97.75	-78.4302
97.8	-78.4302
97.85	-78.125
97.9	-79.6509
97.95	-76.5991
98	-78.125
98.05	-76.2939
98.1	-79.6509
98.15	-76.2939
98.2	-78.125
98.25	-75.3784
98.3	-77.8198
98.35	-75.3784
98.4	-76.2939
98.45	-77.8198
98.5	-75.3784
98.55	-77.5146
98.6	-74.4629
98.65	-78.125
98.7	-74.7681
98.75	-76.2939
98.8	-74.7681
98.85	-75.9888
98.9	-75.9888
98.95	-74.4629
99	-77.2095
99.05	-73.8525
99.1	-75.6836
99.15	-72.3267
99.2	-75.3784
99.25	-75.0732
99.3	-73.8525
99.35	-75.3784
99.4	-72.6318
99.45	-75.0732
99.5	-72.6318
99.55	-73.2422
99.6	-74.1577
99.65	-72.937
99.7	-74.7681
99.75	-70.4956
99.8	-74.4629
99.85	-72.6318
[truncated: 49,614 more rows]

## Sheet: Figure 3f
	180							X	180 his 3f	histogram									Stimuli with mechanical stimulation (magenta) then current (green)
t(ms)	mp (mV)								0.0450005										Histogram derived from spike activity)				Angle 180 degree
0	-71.106								0.305001
0.05	-67.749								0.0450005
0.1	-69.2749								0.0450005
0.15	-70.1904								0.305001
0.2	-68.0542								0.0450005
0.25	-69.8853								0.3125
0.3	-69.8853								0.0499995
0.35	-67.749								0.0475
0.4	-69.5801								0.305001
0.45	-70.1904								0.0499995
0.5	-66.5283								0.314999
0.55	-69.5801								0.0499995
0.6	-70.8008								0.0475
0.65	-67.4438								0.3225
0.7	-68.3594								0.0499995
0.75	-71.106								0.325
0.8	-68.9697								0.0499995
0.85	-68.6646								0.3225
0.9	-68.9697								0.0475
0.95	-69.8853								0.314999
1	-68.0542								0.0475
1.05	-69.8853								0.319997
1.1	-69.8853								0.0500025
1.15	-68.3594								0.317501
1.2	-69.8853								0.0500025
1.25	-69.8853								0.314999
1.3	-66.8335								0.0475
1.35	-69.5801								0.3225
1.4	-70.1904								0.0500025
1.45	-67.749								0.319997
1.5	-68.6646								0.0500025
1.55	-70.1904								0.317501
1.6	-67.749								0.052499
1.65	-70.1904								0.325003
1.7	-66.5283								0.0500025
1.75	-69.8853								0.325003
1.8	-68.0542								0.0500025
1.85	-68.6646								0.327499
1.9	-68.9697								0.0475
1.95	-68.6646								0.319997
2	-69.8853								0.0500025
2.05	-67.749								0.325003
2.1	-69.5801								0.0500025
2.15	-68.3594								0.327499
2.2	-69.5801								0.052499
2.25	-68.3594								0.319997
2.3	-69.8853								0.052499
2.35	-68.6646								0.330001
2.4	-69.5801								0.0500025
2.45	-68.0542								0.3225
2.5	-69.2749								0.0500025
2.55	-68.6646								0.327499
2.6	-68.9697								0.052499
2.65	-69.2749								0.325003
2.7	-68.3594								0.0500025
2.75	-68.6646								0.325003
2.8	-66.8335								0.0475
2.85	-68.9697								0.317501
2.9	-68.0542								0.0500025
2.95	-69.8853								0.332498
3	-67.749								0.0475
3.05	-69.5801								0.317501
3.1	-68.0542								0.0500025
3.15	-70.4956								0.319997
3.2	-67.1387								0.0500025
3.25	-70.1904								0.330001
3.3	-67.749								0.0500025
3.35	-70.8008								0.042501
3.4	-67.4438								0.0475
3.45	-69.5801								0.042501
3.5	-68.0542								0.0450005
3.55	-69.5801								0.039999
3.6	-67.1387								0.0475
3.65	-69.2749								0.0475
3.7	-68.3594								0.042501
3.75	-68.9697								0.0475
3.8	-70.4956								0.0450005
3.85	-68.3594								0.042501
3.9	-70.8008								0.0475
3.95	-68.0542								0.042501
4	-69.8853								0.042501
4.05	-67.4438								0.0450005
4.1	-69.2749								0.042501
4.15	-68.9697								0.0449975
4.2	-68.3594								0.0475
4.25	-69.5801								0.0475
4.3	-68.3594								0.0449975
4.35	-70.4956								0.0449975
4.4	-67.1387								0.0500025
4.45	-69.5801								0.0449975
4.5	-67.4438								0.0449975
4.55	-68.9697								0.0449975
4.6	-68.9697								0.0500025
4.65	-68.0542								0.0475
4.7	-70.8008								0.0475
4.75	-67.749								0.0475
4.8	-70.1904								0.0475
4.85	-66.8335								0.042501
4.9	-69.8853								0.0475
4.95	-68.9697								0.0500025
5	-68.3594								0.0475
5.05	-70.1904								0.052499
5.1	-68.3594								0.0449975
5.15	-69.8853								0.0500025
5.2	-67.1387								0.0475
5.25	-68.0542								0.052499
5.3	-70.1904								0.0500025
5.35	-67.749								0.0449975
5.4	-70.8008								0.0449975
5.45	-66.5283								0.0500025
5.5	-69.5801								0.030001
5.55	-68.0542								0.289999
5.6	-68.3594								0.0450005
5.65	-69.5801
5.7	-67.4438
5.75	-69.5801
5.8	-67.749
5.85	-68.0542
5.9	-69.5801
5.95	-67.749
6	-69.2749
6.05	-67.1387
6.1	-68.9697
6.15	-69.8853
6.2	-66.8335
6.25	-69.8853
6.3	-66.8335
6.35	-68.6646
6.4	-68.9697
6.45	-67.1387
6.5	-69.5801
6.55	-68.0542
6.6	-67.749
6.65	-70.4956
6.7	-66.5283
6.75	-69.2749
6.8	-69.2749
6.85	-67.749
6.9	-69.5801
6.95	-68.3594
7	-67.749
7.05	-70.8008
7.1	-66.5283
7.15	-68.6646
7.2	-68.9697
7.25	-67.749
7.3	-69.2749
7.35	-68.3594
7.4	-67.749
7.45	-70.1904
7.5	-66.8335
7.55	-67.4438
7.6	-69.5801
7.65	-67.1387
7.7	-69.2749
7.75	-69.2749
7.8	-66.8335
7.85	-68.9697
7.9	-69.8853
7.95	-66.2231
8	-69.2749
8.05	-69.5801
8.1	-68.0542
8.15	-68.6646
8.2	-68.9697
8.25	-68.3594
8.3	-70.1904
8.35	-68.0542
8.4	-67.4438
8.45	-69.8853
8.5	-68.9697
8.55	-66.5283
8.6	-68.6646
8.65	-69.2749
8.7	-68.0542
8.75	-68.9697
8.8	-69.2749
8.85	-67.1387
8.9	-69.5801
8.95	-69.8853
9	-65.6128
9.05	-68.9697
9.1	-69.5801
9.15	-66.8335
9.2	-68.0542
9.25	-69.8853
9.3	-67.4438
9.35	-67.749
9.4	-68.3594
9.45	-68.9697
9.5	-67.749
9.55	-68.9697
9.6	-68.6646
9.65	-67.4438
9.7	-69.2749
9.75	-68.9697
9.8	-67.4438
9.85	-70.1904
9.9	-67.1387
9.95	-68.0542
10	-69.2749
10.05	-67.1387
10.1	-69.8853
10.15	-67.1387
10.2	-69.8853
10.25	-67.4438
10.3	-68.6646
10.35	-66.2231
10.4	-69.8853
10.45	-67.749
10.5	-68.9697
10.55	-67.4438
10.6	-68.9697
10.65	-67.1387
10.7	-69.8853
10.75	-65.918
10.8	-69.2749
10.85	-66.8335
10.9	-70.4956
10.95	-66.8335
11	-70.4956
11.05	-66.8335
11.1	-70.1904
11.15	-67.1387
11.2	-70.1904
11.25	-68.6646
11.3	-69.2749
11.35	-68.3594
11.4	-69.5801
11.45	-68.9697
11.5	-68.9697
11.55	-68.9697
11.6	-68.9697
11.65	-69.2749
11.7	-69.2749
11.75	-68.3594
11.8	-69.5801
11.85	-68.3594
11.9	-69.5801
11.95	-67.1387
12	-70.8008
12.05	-67.4438
12.1	-70.8008
12.15	-67.749
12.2	-69.8853
12.25	-68.0542
12.3	-68.6646
12.35	-68.6646
12.4	-68.9697
12.45	-70.1904
12.5	-66.8335
12.55	-70.1904
12.6	-67.749
12.65	-69.5801
12.7	-67.4438
12.75	-68.3594
12.8	-69.2749
12.85	-67.749
12.9	-70.1904
12.95	-66.8335
13	-69.5801
13.05	-67.1387
13.1	-69.5801
13.15	-68.9697
13.2	-68.3594
13.25	-70.8008
13.3	-66.8335
13.35	-69.5801
13.4	-67.749
13.45	-68.9697
13.5	-69.2749
13.55	-68.0542
13.6	-70.1904
13.65	-68.0542
13.7	-68.6646
13.75	-67.749
13.8	-68.9697
13.85	-69.8853
13.9	-67.1387
13.95	-70.1904
14	-67.1387
14.05	-69.8853
14.1	-69.5801
14.15	-67.1387
14.2	-69.8853
14.25	-67.4438
14.3	-68.3594
14.35	-68.9697
14.4	-67.749
14.45	-70.8008
14.5	-66.5283
14.55	-69.8853
14.6	-68.6646
14.65	-68.0542
14.7	-69.8853
14.75	-68.3594
14.8	-68.9697
14.85	-69.5801
14.9	-67.749
14.95	-71.106
15	-68.0542
15.05	-69.2749
15.1	-69.2749
15.15	-68.0542
15.2	-69.8853
15.25	-68.9697
15.3	-68.6646
15.35	-71.7163
15.4	-67.749
15.45	-68.6646
15.5	-69.5801
15.55	-67.1387
15.6	-70.1904
15.65	-69.8853
15.7	-68.0542
15.75	-70.1904
15.8	-68.6646
15.85	-68.3594
15.9	-70.4956
15.95	-67.1387
16	-68.9697
16.05	-69.5801
16.1	-67.1387
16.15	-69.2749
16.2	-70.4956
16.25	-67.1387
16.3	-69.8853
16.35	-70.1904
16.4	-67.4438
16.45	-69.8853
16.5	-69.2749
16.55	-68.0542
16.6	-69.8853
16.65	-69.8853
16.7	-67.1387
16.75	-70.4956
16.8	-69.2749
16.85	-68.0542
16.9	-68.9697
16.95	-70.1904
17	-68.3594
17.05	-68.9697
17.1	-69.2749
17.15	-67.1387
17.2	-69.5801
17.25	-69.2749
17.3	-65.918
17.35	-69.8853
17.4	-69.8853
17.45	-66.8335
17.5	-68.0542
17.55	-70.8008
17.6	-67.749
17.65	-67.749
17.7	-69.2749
17.75	-69.2749
17.8	-67.749
17.85	-69.2749
17.9	-69.8853
17.95	-68.0542
18	-69.8853
18.05	-69.5801
18.1	-66.8335
18.15	-69.5801
18.2	-68.6646
18.25	-68.9697
18.3	-69.8853
18.35	-67.4438
18.4	-71.4111
18.45	-66.8335
18.5	-70.1904
18.55	-67.749
18.6	-68.9697
18.65	-68.3594
18.7	-69.2749
18.75	-68.9697
18.8	-69.2749
18.85	-69.5801
18.9	-69.5801
18.95	-68.3594
19	-68.9697
19.05	-68.0542
19.1	-70.1904
19.15	-68.0542
19.2	-69.5801
19.25	-67.1387
19.3	-70.1904
19.35	-67.749
19.4	-70.1904
19.45	-67.749
19.5	-70.8008
19.55	-68.0542
19.6	-69.5801
19.65	-67.749
19.7	-70.8008
19.75	-68.0542
19.8	-69.8853
19.85	-68.0542
19.9	-70.4956
19.95	-68.9697
20	-69.5801
20.05	-67.749
20.1	-70.4956
20.15	-68.3594
20.2	-70.4956
20.25	-67.4438
20.3	-69.5801
20.35	-68.9697
20.4	-69.2749
20.45	-68.6646
20.5	-68.9697
20.55	-70.4956
20.6	-68.0542
20.65	-70.4956
20.7	-68.0542
20.75	-70.8008
20.8	-67.4438
20.85	-69.2749
20.9	-69.2749
20.95	-68.9697
21	-70.1904
21.05	-67.749
21.1	-71.7163
21.15	-67.749
21.2	-69.5801
21.25	-68.3594
21.3	-68.9697
21.35	-70.1904
21.4	-68.0542
21.45	-69.5801
21.5	-67.749
21.55	-69.8853
21.6	-68.3594
21.65	-68.6646
21.7	-70.1904
21.75	-68.0542
21.8	-69.8853
21.85	-68.0542
21.9	-69.5801
21.95	-69.2749
22	-68.0542
22.05	-69.8853
22.1	-67.749
22.15	-69.8853
22.2	-67.749
22.25	-68.3594
22.3	-69.8853
22.35	-67.749
22.4	-70.1904
22.45	-67.749
22.5	-68.9697
22.55	-70.1904
22.6	-67.4438
22.65	-70.8008
22.7	-68.3594
22.75	-69.5801
22.8	-69.2749
22.85	-68.6646
22.9	-69.8853
22.95	-67.749
23	-68.6646
23.05	-70.1904
23.1	-67.749
23.15	-69.8853
23.2	-68.0542
23.25	-68.6646
23.3	-70.1904
23.35	-66.8335
23.4	-69.8853
23.45	-70.1904
23.5	-68.3594
23.55	-70.1904
23.6	-68.0542
23.65	-68.9697
23.7	-71.106
23.75	-67.4438
23.8	-69.5801
23.85	-70.1904
23.9	-68.0542
23.95	-69.5801
24	-68.9697
24.05	-68.9697
24.1	-70.4956
24.15	-68.0542
24.2	-68.9697
24.25	-71.106
24.3	-67.4438
24.35	-69.5801
24.4	-69.8853
24.45	-68.0542
24.5	-69.5801
24.55	-69.5801
24.6	-66.8335
24.65	-69.5801
24.7	-69.5801
24.75	-67.749
24.8	-68.0542
24.85	-69.5801
24.9	-67.1387
24.95	-68.9697
25	-68.6646
25.05	-67.749
25.1	-69.2749
25.15	-69.2749
25.2	-66.5283
25.25	-69.2749
25.3	-69.2749
25.35	-66.5283
25.4	-68.3594
25.45	-69.8853
25.5	-67.1387
25.55	-68.6646
25.6	-69.8853
25.65	-66.8335
25.7	-69.2749
25.75	-69.2749
25.8	-67.1387
25.85	-67.4438
25.9	-69.8853
25.95	-68.3594
26	-67.1387
26.05	-68.9697
26.1	-69.2749
26.15	-66.5283
26.2	-69.5801
26.25	-69.8853
26.3	-67.1387
26.35	-68.9697
26.4	-69.8853
26.45	-66.8335
26.5	-68.6646
26.55	-68.0542
26.6	-68.3594
26.65	-69.2749
26.7	-66.5283
26.75	-69.5801
26.8	-67.1387
26.85	-69.5801
26.9	-67.4438
26.95	-68.9697
27	-68.3594
27.05	-69.2749
27.1	-67.749
27.15	-67.749
27.2	-68.6646
27.25	-68.3594
27.3	-68.3594
27.35	-68.9697
27.4	-68.0542
27.45	-68.3594
27.5	-67.749
27.55	-68.9697
27.6	-67.1387
27.65	-69.2749
27.7	-65.918
27.75	-69.2749
27.8	-67.4438
27.85	-69.5801
27.9	-66.8335
27.95	-70.4956
28	-67.4438
28.05	-69.5801
28.1	-67.4438
28.15	-69.5801
28.2	-67.749
28.25	-70.1904
28.3	-67.4438
28.35	-69.5801
28.4	-68.0542
28.45	-70.1904
28.5	-67.4438
28.55	-70.4956
28.6	-67.1387
28.65	-69.8853
28.7	-66.5283
28.75	-68.3594
28.8	-68.0542
28.85	-68.6646
28.9	-68.3594
28.95	-67.1387
29	-69.8853
29.05	-67.4438
29.1	-69.8853
29.15	-66.2231
29.2	-68.3594
29.25	-67.1387
29.3	-68.0542
29.35	-68.3594
29.4	-68.3594
29.45	-69.5801
29.5	-66.5283
29.55	-68.9697
29.6	-67.1387
29.65	-68.9697
29.7	-68.0542
29.75	-68.0542
29.8	-69.2749
29.85	-67.749
29.9	-69.2749
29.95	-66.2231
30	-68.6646
30.05	-68.0542
30.1	-68.0542
30.15	-68.3594
30.2	-67.4438
30.25	-69.8853
30.3	-66.5283
30.35	-68.3594
30.4	-68.0542
30.45	-67.1387
30.5	-69.5801
30.55	-66.8335
30.6	-69.2749
30.65	-67.749
30.7	-68.0542
30.75	-69.5801
30.8	-67.4438
30.85	-69.5801
30.9	-67.1387
30.95	-68.9697
31	-68.9697
31.05	-66.5283
31.1	-69.2749
31.15	-67.749
31.2	-68.3594
31.25	-69.2749
31.3	-67.4438
31.35	-70.4956
31.4	-67.4438
31.45	-68.0542
31.5	-69.2749
31.55	-67.1387
31.6	-69.2749
31.65	-68.6646
31.7	-67.4438
31.75	-70.4956
31.8	-66.5283
31.85	-68.3594
31.9	-68.9697
31.95	-67.1387
32	-69.8853
32.05	-67.1387
32.1	-68.3594
32.15	-70.4956
32.2	-67.4438
32.25	-68.6646
32.3	-69.5801
32.35	-66.8335
32.4	-68.9697
32.45	-68.6646
32.5	-67.749
32.55	-70.1904
32.6	-68.3594
32.65	-67.749
32.7	-69.5801
32.75	-67.4438
32.8	-68.3594
32.85	-69.8853
32.9	-66.2231
32.95	-68.9697
33	-70.1904
33.05	-66.5283
33.1	-68.3594
33.15	-70.4956
33.2	-66.5283
33.25	-69.5801
33.3	-69.2749
33.35	-67.4438
33.4	-68.3594
33.45	-69.5801
33.5	-66.5283
33.55	-69.5801
33.6	-69.5801
33.65	-66.5283
33.7	-68.0542
33.75	-69.8853
33.8	-66.2231
33.85	-68.6646
33.9	-69.5801
33.95	-66.8335
34	-68.6646
34.05	-69.2749
34.1	-66.8335
34.15	-67.749
34.2	-70.1904
34.25	-68.6646
34.3	-67.749
34.35	-69.2749
34.4	-69.2749
34.45	-66.8335
34.5	-69.2749
34.55	-69.8853
34.6	-67.4438
34.65	-68.3594
34.7	-69.5801
34.75	-67.1387
34.8	-69.8853
34.85	-68.6646
34.9	-68.3594
34.95	-70.4956
35	-66.8335
35.05	-69.2749
35.1	-68.9697
35.15	-68.9697
35.2	-68.9697
35.25	-68.6646
35.3	-70.4956
35.35	-68.6646
35.4	-69.2749
35.45	-68.3594
35.5	-71.106
35.55	-68.9697
35.6	-70.4956
35.65	-68.3594
35.7	-69.8853
35.75	-68.9697
35.8	-69.5801
35.85	-68.3594
35.9	-69.2749
35.95	-69.2749
36	-68.9697
36.05	-69.5801
36.1	-69.2749
36.15	-69.8853
36.2	-67.749
36.25	-70.1904
36.3	-68.0542
36.35	-70.1904
36.4	-67.4438
36.45	-70.4956
36.5	-68.0542
36.55	-71.106
36.6	-67.749
36.65	-69.5801
36.7	-66.8335
36.75	-70.4956
36.8	-67.1387
36.85	-69.2749
36.9	-67.749
36.95	-68.9697
37	-68.9697
37.05	-68.0542
37.1	-70.8008
37.15	-68.3594
37.2	-69.8853
37.25	-66.5283
37.3	-70.1904
37.35	-67.4438
37.4	-69.2749
37.45	-67.4438
37.5	-68.9697
37.55	-70.1904
37.6	-67.749
37.65	-69.2749
37.7	-66.8335
37.75	-69.8853
37.8	-66.8335
37.85	-68.9697
37.9	-69.5801
37.95	-68.6646
38	-69.5801
38.05	-67.1387
38.1	-69.5801
38.15	-67.4438
38.2	-68.3594
38.25	-68.9697
38.3	-68.0542
38.35	-69.8853
38.4	-67.1387
38.45	-69.8853
38.5	-66.8335
38.55	-69.2749
38.6	-68.9697
38.65	-68.0542
38.7	-69.8853
38.75	-67.4438
38.8	-68.6646
38.85	-68.0542
38.9	-68.0542
38.95	-69.8853
39	-66.5283
39.05	-70.4956
39.1	-67.749
39.15	-69.2749
39.2	-68.9697
39.25	-67.4438
39.3	-69.8853
39.35	-67.4438
39.4	-68.9697
39.45	-70.4956
39.5	-67.749
39.55	-69.5801
39.6	-67.749
39.65	-70.1904
39.7	-70.1904
39.75	-66.8335
39.8	-70.4956
39.85	-68.6646
39.9	-69.2749
39.95	-69.2749
40	-67.4438
40.05	-69.8853
40.1	-69.8853
40.15	-68.0542
40.2	-70.1904
40.25	-68.3594
40.3	-68.9697
40.35	-70.8008
40.4	-67.749
40.45	-69.8853
40.5	-69.5801
40.55	-67.749
40.6	-69.8853
40.65	-68.6646
40.7	-68.9697
40.75	-70.4956
40.8	-67.1387
40.85	-68.9697
40.9	-70.8008
40.95	-67.4438
41	-68.9697
41.05	-70.1904
41.1	-67.1387
41.15	-69.5801
41.2	-68.9697
41.25	-68.3594
41.3	-69.2749
41.35	-69.2749
41.4	-66.8335
41.45	-70.4956
41.5	-69.2749
41.55	-67.749
41.6	-68.9697
41.65	-68.9697
41.7	-68.3594
41.75	-69.5801
41.8	-68.6646
41.85	-68.6646
41.9	-69.8853
41.95	-68.6646
42	-67.4438
42.05	-69.5801
42.1	-69.5801
42.15	-67.1387
42.2	-69.5801
42.25	-69.2749
42.3	-67.749
42.35	-68.9697
42.4	-69.8853
42.45	-67.4438
42.5	-68.9697
42.55	-69.8853
42.6	-68.0542
42.65	-67.749
42.7	-70.1904
42.75	-68.3594
42.8	-68.3594
42.85	-69.2749
42.9	-69.2749
42.95	-67.1387
43	-70.1904
43.05	-68.9697
43.1	-67.749
43.15	-69.8853
43.2	-68.6646
43.25	-68.6646
43.3	-69.5801
43.35	-68.0542
43.4	-70.1904
43.45	-67.1387
43.5	-69.5801
43.55	-66.8335
43.6	-69.5801
43.65	-68.0542
43.7	-69.2749
43.75	-68.3594
43.8	-69.8853
43.85	-68.3594
43.9	-68.9697
43.95	-68.0542
44	-69.8853
44.05	-68.0542
44.1	-68.9697
44.15	-67.749
44.2	-70.4956
44.25	-67.4438
44.3	-70.1904
44.35	-67.4438
44.4	-70.4956
44.45	-67.4438
44.5	-70.4956
44.55	-67.4438
44.6	-70.4956
44.65	-69.2749
44.7	-69.5801
44.75	-68.6646
44.8	-69.2749
44.85	-69.2749
44.9	-69.5801
44.95	-68.6646
45	-70.4956
45.05	-68.3594
45.1	-70.1904
45.15	-67.1387
45.2	-70.8008
45.25	-67.749
45.3	-70.8008
45.35	-66.5283
45.4	-70.1904
45.45	-67.749
45.5	-69.8853
45.55	-67.749
45.6	-69.5801
45.65	-68.9697
45.7	-67.749
45.75	-69.5801
45.8	-67.749
45.85	-70.1904
45.9	-67.1387
45.95	-68.9697
46	-68.6646
46.05	-68.9697
46.1	-68.9697
46.15	-67.4438
46.2	-70.1904
46.25	-67.1387
46.3	-69.2749
46.35	-67.4438
46.4	-68.6646
46.45	-69.5801
46.5	-67.749
46.55	-70.1904
46.6	-67.1387
46.65	-69.5801
46.7	-67.1387
46.75	-69.8853
46.8	-69.8853
46.85	-67.749
46.9	-70.4956
46.95	-67.4438
47	-69.2749
47.05	-67.4438
47.1	-68.3594
47.15	-70.4956
47.2	-67.749
47.25	-70.4956
47.3	-67.1387
47.35	-69.2749
47.4	-69.5801
47.45	-67.4438
47.5	-71.106
47.55	-67.749
47.6	-69.5801
47.65	-68.9697
47.7	-68.6646
47.75	-70.8008
47.8	-68.0542
47.85	-69.8853
47.9	-69.8853
47.95	-69.2749
48	-70.4956
48.05	-67.1387
48.1	-68.6646
48.15	-69.8853
48.2	-68.3594
48.25	-71.106
48.3	-68.3594
48.35	-68.9697
48.4	-70.4956
48.45	-67.4438
48.5	-69.8853
48.55	-69.2749
48.6	-69.2749
48.65	-70.4956
48.7	-67.749
48.75	-69.5801
48.8	-70.4956
48.85	-67.4438
48.9	-69.8853
48.95	-69.2749
49	-68.0542
49.05	-69.5801
49.1	-68.3594
49.15	-69.2749
49.2	-70.4956
49.25	-67.1387
49.3	-68.6646
49.35	-70.4956
49.4	-67.1387
49.45	-69.2749
49.5	-69.5801
49.55	-68.0542
49.6	-69.2749
49.65	-68.9697
49.7	-65.918
49.75	-70.4956
49.8	-68.9697
49.85	-67.1387
49.9	-68.9697
49.95	-69.8853
50	-67.749
50.05	-69.8853
50.1	-68.3594
50.15	-68.0542
50.2	-69.8853
50.25	-68.9697
50.3	-67.1387
50.35	-69.5801
50.4	-69.5801
50.45	-67.1387
50.5	-69.5801
50.55	-69.2749
50.6	-67.749
50.65	-68.6646
50.7	-70.4956
50.75	-67.1387
50.8	-69.5801
50.85	-70.1904
50.9	-68.0542
50.95	-68.3594
51	-69.8853
51.05	-68.9697
51.1	-68.9697
51.15	-69.5801
51.2	-69.2749
51.25	-67.4438
51.3	-69.5801
51.35	-69.8853
51.4	-67.1387
51.45	-69.2749
51.5	-68.6646
51.55	-68.3594
51.6	-71.106
51.65	-67.749
51.7	-69.8853
51.75	-67.749
51.8	-69.2749
51.85	-67.1387
51.9	-69.2749
51.95	-69.5801
52	-68.6646
52.05	-69.8853
52.1	-68.3594
52.15	-70.4956
52.2	-68.3594
52.25	-69.5801
52.3	-68.6646
52.35	-70.8008
52.4	-68.9697
52.45	-69.2749
52.5	-69.5801
52.55	-68.0542
52.6	-68.9697
52.65	-67.4438
52.7	-69.8853
52.75	-68.0542
52.8	-69.5801
52.85	-66.5283
52.9	-70.4956
52.95	-67.749
53	-70.4956
53.05	-67.4438
53.1	-70.8008
53.15	-67.4438
53.2	-71.106
53.25	-66.5283
53.3	-70.4956
53.35	-66.5283
53.4	-69.8853
53.45	-65.918
53.5	-70.4956
53.55	-66.5283
53.6	-69.5801
53.65	-66.5283
53.7	-69.2749
53.75	-68.9697
53.8	-68.3594
53.85	-69.2749
53.9	-68.0542
53.95	-70.4956
54	-67.1387
54.05	-69.2749
54.1	-68.0542
54.15	-69.5801
54.2	-68.3594
54.25	-68.0542
54.3	-69.8853
54.35	-68.0542
54.4	-69.5801
54.45	-67.1387
54.5	-68.6646
54.55	-67.749
54.6	-68.3594
54.65	-70.1904
54.7	-68.0542
54.75	-69.8853
54.8	-67.1387
54.85	-69.8853
54.9	-67.4438
54.95	-68.9697
55	-69.8853
55.05	-67.749
55.1	-69.8853
55.15	-66.5283
55.2	-69.2749
55.25	-68.3594
55.3	-68.3594
55.35	-69.5801
55.4	-67.1387
55.45	-70.8008
55.5	-66.8335
55.55	-68.6646
55.6	-69.5801
55.65	-68.6646
55.7	-70.8008
55.75	-67.4438
55.8	-69.5801
55.85	-69.5801
55.9	-68.6646
55.95	-69.2749
56	-66.5283
56.05	-69.5801
56.1	-69.5801
56.15	-68.0542
56.2	-70.1904
56.25	-66.5283
56.3	-70.1904
56.35	-68.9697
56.4	-68.3594
56.45	-70.4956
56.5	-67.749
56.55	-68.6646
56.6	-69.8853
56.65	-67.4438
56.7	-70.4956
56.75	-67.1387
56.8	-68.6646
56.85	-70.1904
56.9	-68.0542
56.95	-69.2749
57	-68.9697
57.05	-67.749
57.1	-69.5801
57.15	-68.3594
57.2	-68.0542
57.25	-70.4956
57.3	-67.4438
57.35	-68.6646
57.4	-69.2749
57.45	-67.749
57.5	-69.2749
57.55	-69.5801
57.6	-66.2231
57.65	-69.8853
57.7	-69.5801
57.75	-67.749
57.8	-68.9697
57.85	-68.0542
57.9	-67.4438
57.95	-70.1904
58	-67.4438
58.05	-68.6646
58.1	-70.1904
58.15	-67.1387
58.2	-67.749
58.25	-70.4956
58.3	-68.3594
58.35	-67.4438
58.4	-70.1904
58.45	-66.8335
58.5	-68.0542
58.55	-69.2749
58.6	-67.749
58.65	-68.6646
58.7	-70.4956
58.75	-66.8335
58.8	-68.0542
58.85	-69.8853
58.9	-68.9697
58.95	-66.8335
59	-69.8853
59.05	-68.9697
59.1	-67.1387
59.15	-68.6646
59.2	-70.4956
59.25	-66.8335
59.3	-68.9697
59.35	-68.9697
59.4	-67.749
59.45	-68.0542
59.5	-69.8853
59.55	-67.4438
59.6	-68.3594
59.65	-69.8853
59.7	-67.749
59.75	-68.3594
59.8	-70.1904
59.85	-66.8335
59.9	-69.2749
59.95	-68.9697
60	-68.3594
60.05	-69.8853
60.1	-67.1387
60.15	-70.1904
60.2	-67.4438
60.25	-69.8853
60.3	-66.5283
60.35	-69.8853
60.4	-67.1387
60.45	-69.5801
60.5	-66.5283
60.55	-69.2749
60.6	-67.4438
60.65	-69.2749
60.7	-67.1387
60.75	-69.5801
60.8	-66.2231
60.85	-70.4956
60.9	-67.4438
60.95	-69.8853
61	-68.0542
61.05	-70.4956
61.1	-68.3594
61.15	-68.9697
61.2	-68.9697
61.25	-68.6646
61.3	-68.3594
61.35	-68.6646
61.4	-69.8853
61.45	-67.749
61.5	-68.9697
61.55	-67.4438
61.6	-68.9697
61.65	-68.9697
61.7	-67.749
61.75	-68.9697
61.8	-68.6646
61.85	-69.5801
61.9	-67.749
61.95	-69.2749
62	-67.4438
62.05	-70.1904
62.1	-66.8335
62.15	-68.6646
62.2	-67.1387
62.25	-68.9697
62.3	-67.749
62.35	-68.0542
62.4	-69.5801
62.45	-68.3594
62.5	-70.1904
62.55	-66.5283
62.6	-69.8853
62.65	-66.8335
62.7	-68.6646
62.75	-68.6646
62.8	-68.3594
62.85	-69.8853
62.9	-67.749
62.95	-70.1904
63	-67.1387
63.05	-69.2749
63.1	-68.0542
63.15	-69.2749
63.2	-70.4956
63.25	-67.749
63.3	-69.5801
63.35	-67.1387
63.4	-68.6646
63.45	-68.3594
63.5	-68.6646
63.55	-70.1904
63.6	-67.4438
63.65	-70.4956
63.7	-67.4438
63.75	-69.5801
63.8	-69.8853
63.85	-68.0542
63.9	-70.8008
63.95	-68.0542
64	-69.5801
64.05	-68.0542
64.1	-68.9697
64.15	-69.8853
64.2	-67.749
64.25	-69.8853
64.3	-68.6646
64.35	-69.2749
64.4	-70.4956
64.45	-67.1387
64.5	-70.1904
64.55	-68.0542
64.6	-68.9697
64.65	-69.8853
64.7	-67.4438
64.75	-70.1904
64.8	-69.8853
64.85	-68.0542
64.9	-69.5801
64.95	-67.749
65	-70.1904
65.05	-70.4956
65.1	-67.4438
65.15	-70.4956
65.2	-68.3594
65.25	-68.6646
65.3	-70.4956
65.35	-68.6646
65.4	-69.5801
65.45	-69.5801
65.5	-67.1387
65.55	-70.4956
65.6	-68.3594
65.65	-68.3594
65.7	-69.8853
65.75	-68.3594
65.8	-68.9697
65.85	-70.4956
65.9	-67.1387
65.95	-69.8853
66	-69.5801
66.05	-67.749
66.1	-68.3594
66.15	-69.8853
66.2	-67.749
66.25	-69.5801
66.3	-68.6646
66.35	-68.3594
66.4	-70.8008
66.45	-68.0542
66.5	-68.3594
66.55	-70.1904
66.6	-68.3594
66.65	-68.0542
66.7	-70.4956
66.75	-68.3594
66.8	-69.5801
66.85	-70.1904
66.9	-68.3594
66.95	-68.6646
67	-69.8853
67.05	-68.0542
67.1	-68.0542
67.15	-70.1904
67.2	-70.4956
67.25	-67.749
67.3	-70.4956
67.35	-69.5801
67.4	-67.749
67.45	-69.5801
67.5	-70.1904
67.55	-67.749
67.6	-69.2749
67.65	-70.1904
67.7	-68.3594
67.75	-68.9697
67.8	-70.8008
67.85	-68.0542
67.9	-68.3594
67.95	-70.8008
68	-69.2749
68.05	-68.9697
68.1	-70.8008
68.15	-67.749
68.2	-69.2749
68.25	-70.1904
68.3	-68.3594
68.35	-70.8008
68.4	-66.8335
68.45	-70.1904
68.5	-68.6646
68.55	-69.8853
68.6	-67.749
68.65	-69.5801
68.7	-69.2749
68.75	-69.2749
68.8	-69.2749
68.85	-68.9697
68.9	-70.1904
68.95	-69.2749
69	-68.6646
69.05	-68.9697
69.1	-68.3594
69.15	-70.8008
69.2	-68.3594
69.25	-69.2749
69.3	-68.0542
69.35	-70.1904
69.4	-68.0542
69.45	-69.5801
69.5	-67.749
69.55	-70.1904
69.6	-68.0542
69.65	-70.4956
69.7	-68.3594
69.75	-70.4956
69.8	-68.0542
69.85	-69.8853
69.9	-68.6646
69.95	-70.8008
70	-67.4438
70.05	-69.8853
70.1	-68.3594
70.15	-70.4956
70.2	-67.1387
70.25	-69.2749
70.3	-68.3594
70.35	-69.8853
70.4	-67.749
70.45	-68.3594
70.5	-69.8853
70.55	-68.3594
70.6	-70.1904
70.65	-67.4438
70.7	-69.8853
70.75	-67.749
70.8	-68.6646
70.85	-68.0542
70.9	-69.2749
70.95	-69.8853
71	-68.0542
71.05	-70.1904
71.1	-66.8335
71.15	-70.1904
71.2	-66.8335
71.25	-69.2749
71.3	-68.9697
71.35	-68.3594
71.4	-69.8853
71.45	-68.3594
71.5	-69.5801
71.55	-66.8335
71.6	-68.9697
71.65	-69.5801
71.7	-68.0542
71.75	-70.8008
71.8	-67.4438
71.85	-69.2749
71.9	-67.4438
71.95	-68.3594
72	-69.5801
72.05	-68.0542
72.1	-70.1904
72.15	-66.8335
72.2	-69.5801
72.25	-69.8853
72.3	-68.9697
72.35	-69.8853
72.4	-67.4438
72.45	-69.5801
72.5	-67.749
72.55	-67.749
72.6	-70.1904
72.65	-67.1387
72.7	-70.1904
72.75	-67.4438
72.8	-68.0542
72.85	-70.4956
72.9	-67.749
72.95	-69.5801
73	-68.3594
73.05	-68.6646
73.1	-70.1904
73.15	-67.1387
73.2	-68.9697
73.25	-69.5801
73.3	-68.3594
73.35	-69.5801
73.4	-66.8335
73.45	-68.6646
73.5	-70.1904
73.55	-66.8335
73.6	-69.5801
73.65	-70.1904
73.7	-67.749
73.75	-70.1904
73.8	-66.8335
73.85	-69.2749
73.9	-70.4956
73.95	-66.8335
74	-68.6646
74.05	-70.4956
74.1	-66.8335
74.15	-68.9697
74.2	-68.0542
74.25	-67.749
74.3	-69.5801
74.35	-67.1387
74.4	-66.8335
74.45	-70.1904
74.5	-66.8335
74.55	-68.6646
74.6	-69.8853
74.65	-67.1387
74.7	-68.3594
74.75	-69.8853
74.8	-65.918
74.85	-68.3594
74.9	-70.1904
74.95	-67.1387
75	-68.9697
75.05	-70.1904
75.1	-67.4438
75.15	-68.6646
75.2	-70.1904
75.25	-67.1387
75.3	-68.0542
75.35	-69.5801
75.4	-67.1387
75.45	-68.0542
75.5	-70.4956
75.55	-67.4438
75.6	-68.3594
75.65	-69.8853
75.7	-68.6646
75.75	-67.749
75.8	-70.1904
75.85	-69.2749
75.9	-66.8335
75.95	-68.3594
76	-70.1904
76.05	-67.1387
76.1	-68.3594
76.15	-69.5801
76.2	-67.4438
76.25	-68.6646
76.3	-70.4956
76.35	-67.1387
76.4	-68.3594
76.45	-70.1904
76.5	-66.5283
76.55	-69.8853
76.6	-68.3594
76.65	-68.0542
76.7	-69.8853
76.75	-67.1387
76.8	-70.4956
76.85	-67.4438
76.9	-69.2749
76.95	-66.5283
77	-68.9697
77.05	-67.749
77.1	-69.2749
77.15	-66.8335
77.2	-69.5801
77.25	-66.8335
77.3	-68.6646
77.35	-65.918
77.4	-69.2749
77.45	-66.8335
77.5	-69.5801
77.55	-65.918
77.6	-70.1904
77.65	-66.8335
77.7	-70.8008
77.75	-67.1387
77.8	-70.4956
77.85	-67.749
77.9	-69.2749
77.95	-67.749
78	-69.8853
78.05	-68.3594
78.1	-68.6646
78.15	-68.3594
78.2	-68.6646
78.25	-67.749
78.3	-68.6646
78.35	-67.749
78.4	-69.2749
78.45	-67.1387
78.5	-68.6646
78.55	-66.5283
78.6	-68.6646
78.65	-65.3076
78.7	-68.0542
78.75	-67.4438
78.8	-67.749
78.85	-67.4438
78.9	-67.1387
78.95	-68.6646
79	-65.918
79.05	-68.3594
79.1	-65.3076
79.15	-67.749
79.2	-65.0024
79.25	-66.5283
79.3	-67.1387
79.35	-66.2231
79.4	-68.0542
79.45	-64.6973
79.5	-67.1387
79.55	-65.0024
79.6	-66.8335
79.65	-65.918
79.7	-65.3076
79.75	-67.4438
79.8	-64.3921
79.85	-65.918
79.9	-63.4766
79.95	-65.6128
80	-65.6128
80.05	-64.6973
80.1	-66.5283
80.15	-63.4766
80.2	-65.918
80.25	-63.7817
80.3	-65.3076
80.35	-65.918
80.4	-63.1714
80.45	-65.918
80.5	-62.8662
80.55	-65.3076
80.6	-64.6973
80.65	-62.2559
80.7	-66.2231
80.75	-62.561
80.8	-65.3076
80.85	-63.4766
80.9	-63.1714
80.95	-65.0024
81	-62.2559
81.05	-63.7817
81.1	-62.561
81.15	-63.1714
81.2	-65.0024
81.25	-61.0352
81.3	-63.1714
81.35	-63.1714
81.4	-61.9507
81.45	-64.3921
81.5	-60.73
81.55	-63.1714
81.6	-63.7817
81.65	-60.73
81.7	-62.561
81.75	-61.6455
81.8	-62.2559
81.85	-63.4766
81.9	-60.1196
81.95	-62.8662
82	-62.561
82.05	-60.1196
82.1	-61.9507
82.15	-60.4248
82.2	-61.6455
82.25	-63.7817
82.3	-59.2041
82.35	-61.3403
82.4	-61.9507
82.45	-58.5938
82.5	-61.0352
82.55	-61.9507
82.6	-59.2041
82.65	-61.3403
82.7	-60.1196
82.75	-60.1196
82.8	-62.2559
82.85	-58.5938
82.9	-59.2041
82.95	-62.2559
83	-59.2041
83.05	-59.5093
83.1	-61.6455
83.15	-58.8989
83.2	-60.73
83.25	-60.73
83.3	-59.2041
83.35	-59.8145
83.4	-61.6455
83.45	-58.5938
83.5	-59.8145
83.55	-61.3403
83.6	-58.8989
83.65	-59.2041
83.7	-61.9507
83.75	-58.8989
83.8	-59.5093
83.85	-61.3403
83.9	-61.0352
83.95	-59.8145
84	-60.73
84.05	-60.73
84.1	-59.2041
84.15	-61.0352
84.2	-61.3403
84.25	-58.8989
84.3	-60.73
84.35	-62.8662
84.4	-58.5938
84.45	-60.73
84.5	-62.561
84.55	-59.8145
84.6	-59.5093
84.65	-62.2559
84.7	-60.4248
84.75	-60.4248
84.8	-61.3403
84.85	-59.5093
84.9	-62.2559
84.95	-61.6455
85	-60.4248
85.05	-62.8662
85.1	-60.1196
85.15	-62.8662
85.2	-59.5093
85.25	-62.2559
85.3	-59.5093
85.35	-62.2559
85.4	-59.8145
85.45	-61.9507
85.5	-60.1196
85.55	-62.561
85.6	-59.8145
85.65	-62.561
85.7	-61.3403
85.75	-62.8662
85.8	-60.1196
85.85	-61.9507
85.9	-61.3403
85.95	-63.4766
86	-61.0352
86.05	-62.8662
86.1	-61.9507
86.15	-64.3921
86.2	-61.3403
86.25	-64.0869
86.3	-63.1714
86.35	-64.0869
86.4	-62.8662
86.45	-63.7817
86.5	-63.7817
86.55	-64.6973
86.6	-62.8662
86.65	-65.0024
86.7	-63.4766
86.75	-65.0024
86.8	-62.561
86.85	-65.3076
86.9	-62.561
86.95	-65.918
87	-62.561
87.05	-65.3076
87.1	-63.7817
87.15	-65.0024
87.2	-65.0024
87.25	-64.6973
87.3	-65.918
87.35	-64.0869
87.4	-66.5283
87.45	-64.6973
87.5	-66.2231
87.55	-65.0024
87.6	-65.6128
87.65	-67.4438
87.7	-65.918
87.75	-67.749
87.8	-64.6973
87.85	-68.3594
87.9	-65.918
87.95	-66.8335
88	-67.4438
88.05	-66.8335
88.1	-68.6646
88.15	-65.918
88.2	-68.6646
88.25	-67.1387
88.3	-68.3594
88.35	-68.3594
88.4	-67.1387
88.45	-69.8853
88.5	-66.8335
88.55	-68.6646
88.6	-68.3594
88.65	-68.6646
88.7	-70.1904
88.75	-66.5283
88.8	-69.8853
88.85	-68.6646
88.9	-69.8853
88.95	-70.1904
89	-67.749
89.05	-71.106
89.1	-68.6646
89.15	-69.8853
89.2	-70.1904
89.25	-69.8853
89.3	-72.0215
89.35	-68.6646
89.4	-69.8853
89.45	-72.0215
89.5	-69.5801
89.55	-71.106
89.6	-69.5801
89.65	-70.4956
89.7	-71.7163
89.75	-69.8853
89.8	-71.106
89.85	-72.0215
89.9	-70.4956
89.95	-73.5474
90	-69.5801
90.05	-72.3267
90.1	-72.937
90.15	-69.5801
90.2	-72.3267
90.25	-72.6318
90.3	-70.8008
90.35	-72.937
90.4	-71.106
90.45	-71.7163
90.5	-74.1577
90.55	-70.4956
90.6	-72.6318
90.65	-74.1577
90.7	-71.4111
90.75	-73.2422
90.8	-73.8525
90.85	-72.0215
90.9	-74.7681
90.95	-73.5474
91	-72.937
91.05	-74.4629
91.1	-74.1577
91.15	-72.6318
91.2	-75.3784
91.25	-73.2422
91.3	-74.1577
91.35	-75.6836
91.4	-73.5474
91.45	-74.1577
91.5	-75.6836
91.55	-72.937
91.6	-74.4629
91.65	-75.9888
91.7	-74.7681
91.75	-73.8525
91.8	-76.5991
91.85	-75.3784
91.9	-73.5474
91.95	-75.6836
92	-76.5991
92.05	-74.4629
92.1	-75.6836
92.15	-76.9043
92.2	-74.4629
92.25	-75.6836
92.3	-76.5991
92.35	-74.7681
92.4	-75.9888
92.45	-78.125
92.5	-75.9888
92.55	-75.9888
92.6	-76.9043
92.65	-77.2095
92.7	-74.4629
92.75	-76.2939
92.8	-78.125
92.85	-74.7681
92.9	-75.6836
92.95	-77.8198
93	-74.4629
93.05	-77.2095
93.1	-77.5146
93.15	-75.0732
93.2	-77.2095
93.25	-77.2095
93.3	-75.6836
93.35	-78.125
93.4	-75.3784
93.45	-77.5146
93.5	-75.0732
93.55	-76.9043
93.6	-76.9043
93.65	-77.8198
93.7	-76.5991
93.75	-76.5991
93.8	-77.5146
93.85	-77.5146
93.9	-77.2095
93.95	-76.9043
94	-78.125
94.05	-77.5146
94.1	-76.9043
94.15	-77.2095
94.2	-75.9888
94.25	-77.2095
94.3	-76.5991
94.35	-77.8198
94.4	-75.9888
94.45	-78.125
94.5	-75.0732
94.55	-77.5146
94.6	-75.6836
94.65	-78.7354
94.7	-75.3784
94.75	-78.125
94.8	-75.9888
94.85	-78.125
94.9	-74.7681
94.95	-77.8198
95	-75.0732
95.05	-77.5146
95.1	-75.6836
95.15	-77.8198
95.2	-77.5146
95.25	-77.5146
95.3	-77.2095
95.35	-76.2939
95.4	-78.125
95.45	-75.3784
95.5	-78.4302
95.55	-75.9888
95.6	-77.2095
95.65	-75.6836
95.7	-75.6836
95.75	-77.5146
95.8	-75.3784
95.85	-77.5146
95.9	-74.7681
95.95	-77.5146
96	-75.6836
96.05	-76.2939
96.1	-76.5991
96.15	-74.7681
96.2	-77.8198
96.25	-73.2422
96.3	-76.5991
96.35	-75.6836
96.4	-75.9888
96.45	-76.5991
96.5	-74.4629
96.55	-77.2095
96.6	-74.1577
96.65	-75.3784
96.7	-75.6836
96.75	-74.7681
96.8	-76.9043
96.85	-73.2422
96.9	-75.3784
96.95	-74.7681
97	-75.0732
97.05	-75.0732
97.1	-73.8525
97.15	-75.6836
97.2	-73.8525
97.25	-74.4629
97.3	-74.7681
97.35	-73.5474
97.4	-76.2939
97.45	-71.4111
97.5	-73.5474
97.55	-75.3784
97.6	-72.937
97.65	-75.0732
97.7	-71.4111
97.75	-73.8525
97.8	-74.4629
97.85	-71.7163
97.9	-74.1577
97.95	-72.6318
98	-72.937
98.05	-74.1577
98.1	-70.1904
98.15	-73.5474
98.2	-72.937
98.25	-71.4111
98.3	-72.937
98.35	-70.8008
98.4	-72.0215
98.45	-72.6318
98.5	-69.2749
98.55	-72.0215
98.6	-71.4111
98.65	-69.2749
98.7	-71.4111
98.75	-69.8853
98.8	-69.5801
98.85	-71.4111
98.9	-68.0542
98.95	-70.1904
99	-70.8008
99.05	-68.0542
99.1	-69.2749
99.15	-69.5801
99.2	-68.0542
99.25	-70.1904
99.3	-69.2749
99.35	-67.749
99.4	-69.8853
99.45	-67.1387
99.5	-67.749
99.55	-69.2749
99.6	-67.1387
99.65	-67.1387
99.7	-69.5801
99.75	-65.6128
99.8	-66.8335
99.85	-68.3594
[truncated: 49,614 more rows]

## Sheet: Figure 3g
t(ms)	mp (mV) 225		Figure 3 g						3g 225 his		Histogram for Figure 3g									Stimuli with mechanical stimulation (magenta) then current (green)
0	-71.4111								0.027499											Histogram derived from spike activity)				Angle 225 degree
0.05	-71.4111								0.25
0.1	-72.3267								0.0374995
0.15	-69.5801								0.280001
0.2	-72.0215								0.039999
0.25	-70.4956								0.2875
0.3	-71.7163								0.039999
0.35	-71.4111								0.280001
0.4	-70.4956								0.039999
0.45	-72.0215								0.270001
0.5	-70.1904								0.042501
0.55	-71.7163								0.264999
0.6	-70.1904								0.042501
0.65	-71.7163								0.282501
0.7	-72.0215								0.039999
0.75	-69.2749								0.275
0.8	-73.2422								0.0374995
0.85	-70.4956								0.2725
0.9	-71.4111								0.039999
0.95	-71.106								0.280001
1	-71.106								0.042501
1.05	-72.3267								0.275
1.1	-69.2749								0.042501
1.15	-70.4956								0.2725
1.2	-70.1904								0.042501
1.25	-70.8008								0.277499
1.3	-72.0215								0.042501
1.35	-69.5801								0.275
1.4	-71.4111								0.0374995
1.45	-70.4956								0.280001
1.5	-70.1904								0.039999
1.55	-72.0215								0.275
1.6	-69.8853								0.039999
1.65	-71.7163								0.2725
1.7	-70.4956								0.039999
1.75	-70.8008								0.282501
1.8	-72.937								0.039999
1.85	-69.2749								0.275
1.9	-71.4111								0.039999
1.95	-72.3267								0.275
2	-70.1904								0.042501
2.05	-72.6318								0.277499
2.1	-68.6646								0.039999
2.15	-71.4111								0.277499
2.2	-72.3267								0.042501
2.25	-69.8853								0.2875
2.3	-72.0215								0.039999
2.35	-72.0215								0.282498
2.4	-70.4956								0.042501
2.45	-71.7163								0.282498
2.5	-69.5801								0.039999
2.55	-71.7163								0.2725
2.6	-72.6318								0.039999
2.65	-69.2749								0.275003
2.7	-72.0215								0.0449975
2.75	-72.0215								0.277499
2.8	-69.8853								0.0449975
2.85	-72.0215								0.289999
2.9	-71.4111								0.039999
2.95	-70.1904								0.275003
3	-72.6318								0.039999
3.05	-70.1904								0.042501
3.1	-70.8008								0.042501
3.15	-73.2422								0.282498
3.2	-70.4956								0.042501
3.25	-71.106								0.282498
3.3	-72.0215								0.042501
3.35	-69.5801								0.042501
3.4	-71.4111								0.277499
3.45	-71.7163								0.042501
3.5	-69.5801								0.285
3.55	-71.7163								0.0449975
3.6	-73.5474								0.282498
3.65	-69.8853								0.039999
3.7	-70.8008								0.277499
3.75	-72.6318								0.039999
3.8	-70.1904								0.282498
3.85	-70.8008								0.039999
3.9	-71.7163								0.039999
3.95	-69.8853								0.2725
4	-71.7163								0.042501
4.05	-72.6318								0.285
4.1	-70.1904								0.042501
4.15	-70.4956								0.282498
4.2	-72.3267								0.039999
4.25	-71.106								0.282498
4.3	-69.8853								0.042501
4.35	-71.7163								0.280001
4.4	-72.0215								0.042501
4.45	-68.3594								0.042501
4.5	-71.4111								0.275003
4.55	-72.0215								0.042501
4.6	-69.8853								0.287503
4.65	-70.8008								0.0449975
4.7	-72.6318								0.282498
4.75	-69.8853								0.0249995
4.8	-71.106								0.2375
4.85	-71.7163								0.0374995
4.9	-71.106								0.2725
4.95	-71.106								0.0374995
5	-72.6318								0.270001
5.05	-69.2749								0.039999
5.1	-71.7163								0.275
5.15	-70.1904								0.039999
5.2	-71.106								0.264999
5.25	-71.4111								0.0374995
5.3	-71.4111								0.2725
5.35	-72.3267								0.039999
5.4	-70.8008								0.277499
5.45	-72.6318								0.039999
5.5	-70.8008								0.270001
5.55	-72.0215								0.0374995
5.6	-71.106								0.280001
5.65	-71.4111								0.039999
5.7	-71.7163								0.267501
5.75	-70.8008								0.039999
5.8	-72.6318								0.2725
5.85	-69.8853								0.042501
5.9	-73.2422								0.280001
5.95	-71.4111								0.0374995
6	-70.1904								0.264999
6.05	-71.4111								0.039999
6.1	-70.8008								0.267501
6.15	-73.5474								0.042501
6.2	-70.8008								0.277499
6.25	-71.4111								0.039999
6.3	-72.6318								0.280001
6.35	-71.106								0.042501
6.4	-72.937								0.2725
6.45	-70.8008								0.039999
6.5	-70.8008								0.275
6.55	-72.3267								0.039999
6.6	-69.5801								0.2725
6.65	-71.4111								0.039999
6.7	-72.0215								0.277499
6.75	-70.8008								0.039999
6.8	-72.3267								0.277499
6.85	-68.9697								0.042501
6.9	-73.5474								0.280001
6.95	-70.4956								0.039999
7	-72.937								0.277499
7.05	-70.4956								0.039999
7.1	-71.7163								0.2725
7.15	-71.4111								0.039999
7.2	-70.4956								0.269998
7.25	-71.106								0.042501
7.3	-69.8853								0.267501
7.35	-71.4111								0.042501
7.4	-69.2749								0.282498
7.45	-72.3267								0.042501
7.5	-69.5801								0.275003
7.55	-72.937								0.039999
7.6	-69.2749								0.267501
7.65	-72.6318								0.039999
7.7	-68.9697								0.275003
7.75	-72.6318								0.039999
7.8	-69.8853								0.042501
7.85	-73.5474								0.277499
7.9	-70.1904								0.042501
7.95	-73.2422								0.039999
8	-69.5801								0.269998
8.05	-73.2422								0.039999
8.1	-69.8853								0.280001
8.15	-72.6318								0.039999
8.2	-69.5801								0.2725
8.25	-72.937								0.039999
8.3	-70.1904								0.275003
8.35	-71.7163								0.039999
8.4	-70.4956								0.277499
8.45	-71.4111								0.042501
8.5	-70.1904								0.275003
8.55	-71.7163								0.0449975
8.6	-69.8853								0.042501
8.65	-72.0215								0.042501
8.7	-71.4111								0.282498
8.75	-71.7163								0.042501
8.8	-71.106								0.285
8.85	-72.3267								0.042501
8.9	-70.8008								0.039999
8.95	-71.7163								0.042501
9	-71.106								0.042501
9.05	-71.4111								0.039999
9.1	-72.6318								0.042501
9.15	-71.106								0.282498
9.2	-71.7163								0.042501
9.25	-70.8008								0.0249995
9.3	-73.5474								0.232501
9.35	-70.4956								0.035
9.4	-72.6318								0.267501
9.45	-70.1904								0.035
9.5	-72.937								0.264999
9.55	-69.8853								0.0374995
9.6	-71.4111								0.270001
9.65	-69.8853								0.039999
9.7	-72.3267								0.270001
9.75	-69.2749								0.039999
9.8	-71.106								0.277499
9.85	-69.8853								0.0374995
9.9	-71.7163								0.267501
9.95	-70.4956								0.0374995
10	-70.4956								0.2625
10.05	-72.0215								0.0374995
10.1	-70.8008								0.264999
10.15	-72.0215								0.039999
10.2	-70.1904								0.280001
10.25	-72.6318								0.0374995
10.3	-69.5801								0.264999
10.35	-71.106								0.039999
10.4	-70.1904								0.285
10.45	-71.4111								0.0374995
10.5	-71.7163								0.2725
10.55	-70.8008								0.0374995
10.6	-72.937								0.2725
10.65	-69.8853								0.039999
10.7	-72.6318								0.275
10.75	-69.5801								0.039999
10.8	-72.3267								0.270001
10.85	-69.5801								0.0374995
10.9	-70.4956								0.2725
10.95	-71.7163								0.0374995
11	-70.4956								0.270001
11.05	-73.2422								0.039999
11.1	-68.6646								0.2625
11.15	-72.0215								0.0374995
11.2	-70.4956								0.275
11.25	-71.4111								0.0374995
11.3	-71.106								0.277499
11.35	-70.1904								0.0374995
11.4	-72.937								0.270001
11.45	-70.1904								0.0374995
11.5	-71.106								0.282501
11.55	-70.1904								0.039999
11.6	-71.106								0.2725
11.65	-72.3267								0.039999
11.7	-69.2749								0.277499
11.75	-71.7163								0.0375025
11.8	-70.4956								0.280001
11.85	-71.7163								0.039999
11.9	-71.4111								0.277499
11.95	-69.2749								0.0375025
12	-72.6318								0.282498
12.05	-70.1904								0.0375025
12.1	-71.106								0.277499
12.15	-71.7163								0.039999
12.2	-70.4956								0.275003
12.25	-72.0215								0.042501
12.3	-69.5801								0.039999
12.35	-70.1904								0.277499
12.4	-72.3267								0.039999
12.45	-69.8853								0.2725
12.5	-71.7163								0.039999
12.55	-69.8853								0.280001
12.6	-71.106								0.039999
12.65	-72.6318								0.277499
12.7	-68.9697								0.039999
12.75	-71.7163								0.280001
12.8	-71.4111								0.039999
12.85	-69.5801								0.277499
12.9	-72.0215								0.039999
12.95	-70.1904								0.285
13	-71.106								0.042501
13.05	-72.937								0.039999
13.1	-69.2749								0.282498
13.15	-71.4111								0.039999
13.2	-72.0215								0.2725
13.25	-69.8853								0.039999
13.3	-72.0215								0.282498
13.35	-70.8008								0.042501
13.4	-71.7163								0.042501
13.45	-72.0215								0.280001
13.5	-70.1904								0.039999
13.55	-72.0215								0.275003
13.6	-70.1904								0.042501
13.65	-71.7163								0.039999
13.7	-70.1904								0.039999
13.75	-72.3267								0.039999
13.8	-69.5801								0.039999
13.85	-71.7163
13.9	-69.5801
13.95	-72.6318
14	-70.1904
14.05	-72.0215
14.1	-71.4111
14.15	-70.4956
14.2	-71.7163
14.25	-68.6646
14.3	-73.2422
14.35	-70.8008
14.4	-72.0215
14.45	-71.7163
14.5	-70.1904
14.55	-72.6318
14.6	-71.106
14.65	-71.106
14.7	-71.4111
14.75	-70.1904
14.8	-72.937
14.85	-70.8008
14.9	-69.2749
14.95	-72.3267
15	-69.8853
15.05	-71.4111
15.1	-70.1904
15.15	-70.8008
15.2	-72.6318
15.25	-69.2749
15.3	-72.0215
15.35	-71.106
15.4	-71.4111
15.45	-71.106
15.5	-69.5801
15.55	-72.3267
15.6	-69.5801
15.65	-71.7163
15.7	-68.6646
15.75	-72.6318
15.8	-69.2749
15.85	-72.0215
15.9	-69.5801
15.95	-72.0215
16	-70.8008
16.05	-71.4111
16.1	-70.8008
16.15	-71.106
16.2	-70.8008
16.25	-71.106
16.3	-71.106
16.35	-70.8008
16.4	-71.106
16.45	-69.5801
16.5	-71.7163
16.55	-70.8008
16.6	-71.106
16.65	-70.4956
16.7	-71.4111
16.75	-70.4956
16.8	-72.3267
16.85	-70.8008
16.9	-71.7163
16.95	-69.8853
17	-71.106
17.05	-71.106
17.1	-71.7163
17.15	-70.1904
17.2	-71.106
17.25	-70.1904
17.3	-72.3267
17.35	-71.106
17.4	-71.4111
17.45	-70.8008
17.5	-71.7163
17.55	-71.106
17.6	-70.8008
17.65	-70.8008
17.7	-71.106
17.75	-71.4111
17.8	-71.4111
17.85	-70.8008
17.9	-71.4111
17.95	-72.3267
18	-70.8008
18.05	-71.4111
18.1	-71.106
18.15	-72.3267
18.2	-70.4956
18.25	-71.4111
18.3	-69.8853
18.35	-73.2422
18.4	-68.9697
18.45	-71.7163
18.5	-69.8853
18.55	-71.4111
18.6	-69.5801
18.65	-71.7163
18.7	-70.8008
18.75	-70.1904
18.8	-71.7163
18.85	-70.8008
18.9	-72.0215
18.95	-69.5801
19	-72.3267
19.05	-69.2749
19.1	-71.7163
19.15	-69.2749
19.2	-71.106
19.25	-71.4111
19.3	-70.8008
19.35	-71.106
19.4	-69.8853
19.45	-72.937
19.5	-69.8853
19.55	-72.0215
19.6	-69.5801
19.65	-72.3267
19.7	-72.0215
19.75	-69.8853
19.8	-72.937
19.85	-69.8853
19.9	-72.3267
19.95	-69.8853
20	-71.7163
20.05	-72.3267
20.1	-70.8008
20.15	-72.0215
20.2	-70.4956
20.25	-72.0215
20.3	-70.1904
20.35	-70.1904
20.4	-72.6318
20.45	-69.5801
20.5	-72.6318
20.55	-69.5801
20.6	-70.8008
20.65	-72.3267
20.7	-70.4956
20.75	-72.6318
20.8	-69.8853
20.85	-72.3267
20.9	-73.2422
20.95	-70.8008
21	-71.7163
21.05	-70.8008
21.1	-71.7163
21.15	-72.0215
21.2	-69.2749
21.25	-72.0215
21.3	-71.4111
21.35	-71.106
21.4	-72.0215
21.45	-69.5801
21.5	-70.4956
21.55	-71.4111
21.6	-69.8853
21.65	-72.6318
21.7	-69.8853
21.75	-71.7163
21.8	-70.4956
21.85	-71.4111
21.9	-72.0215
21.95	-70.4956
22	-72.3267
22.05	-70.8008
22.1	-71.4111
22.15	-71.106
22.2	-71.7163
22.25	-72.0215
22.3	-70.4956
22.35	-71.4111
22.4	-70.1904
22.45	-72.6318
22.5	-70.4956
22.55	-69.8853
22.6	-72.0215
22.65	-69.5801
22.7	-72.937
22.75	-70.4956
22.8	-71.4111
22.85	-72.6318
22.9	-69.8853
22.95	-72.6318
23	-71.106
23.05	-70.4956
23.1	-72.0215
23.15	-70.8008
23.2	-72.3267
23.25	-72.3267
23.3	-69.5801
23.35	-73.2422
23.4	-71.7163
23.45	-69.8853
23.5	-72.0215
23.55	-68.9697
23.6	-72.937
23.65	-71.4111
23.7	-71.106
23.75	-71.106
23.8	-70.1904
23.85	-72.3267
23.9	-69.2749
23.95	-72.3267
24	-70.4956
24.05	-71.7163
24.1	-70.4956
24.15	-71.4111
24.2	-72.0215
24.25	-70.8008
24.3	-71.7163
24.35	-69.5801
24.4	-72.0215
24.45	-69.5801
24.5	-71.7163
24.55	-69.5801
24.6	-72.6318
24.65	-69.2749
24.7	-72.0215
24.75	-69.5801
24.8	-72.937
24.85	-70.1904
24.9	-71.7163
24.95	-70.4956
25	-72.3267
25.05	-71.106
25.1	-71.7163
25.15	-71.106
25.2	-72.0215
25.25	-71.106
25.3	-72.0215
25.35	-71.7163
25.4	-72.0215
25.45	-71.4111
25.5	-72.0215
25.55	-71.4111
25.6	-72.0215
25.65	-71.7163
25.7	-71.7163
25.75	-71.7163
25.8	-71.7163
25.85	-71.4111
25.9	-71.106
25.95	-71.4111
26	-72.0215
26.05	-70.8008
26.1	-72.3267
26.15	-71.7163
26.2	-72.6318
26.25	-71.4111
26.3	-71.7163
26.35	-71.7163
26.4	-72.3267
26.45	-70.8008
26.5	-71.7163
26.55	-71.106
26.6	-72.6318
26.65	-70.1904
26.7	-72.3267
26.75	-70.8008
26.8	-72.937
26.85	-70.1904
26.9	-73.2422
26.95	-70.1904
27	-73.2422
27.05	-69.8853
27.1	-71.7163
27.15	-69.8853
27.2	-72.0215
27.25	-70.4956
27.3	-71.4111
27.35	-71.7163
27.4	-71.7163
27.45	-72.0215
27.5	-69.8853
27.55	-73.2422
27.6	-70.1904
27.65	-72.937
27.7	-69.2749
27.75	-72.0215
27.8	-70.1904
27.85	-71.7163
27.9	-71.4111
27.95	-70.4956
28	-72.937
28.05	-69.2749
28.1	-72.937
28.15	-69.5801
28.2	-72.3267
28.25	-69.5801
28.3	-71.7163
28.35	-71.106
28.4	-70.4956
28.45	-73.5474
28.5	-70.4956
28.55	-72.0215
28.6	-70.1904
28.65	-71.4111
28.7	-72.0215
28.75	-70.8008
28.8	-72.6318
28.85	-69.5801
28.9	-72.0215
28.95	-70.8008
29	-71.7163
29.05	-72.937
29.1	-70.4956
29.15	-72.6318
29.2	-69.5801
29.25	-71.106
29.3	-72.6318
29.35	-70.1904
29.4	-72.3267
29.45	-69.8853
29.5	-72.0215
29.55	-72.3267
29.6	-70.4956
29.65	-72.937
29.7	-69.2749
29.75	-71.7163
29.8	-72.0215
29.85	-69.5801
29.9	-73.2422
29.95	-70.1904
30	-71.106
30.05	-71.7163
30.1	-70.4956
30.15	-72.937
30.2	-69.8853
30.25	-72.3267
30.3	-69.8853
30.35	-72.6318
30.4	-69.2749
30.45	-72.3267
30.5	-70.4956
30.55	-72.6318
30.6	-70.4956
30.65	-71.4111
30.7	-72.0215
30.75	-69.8853
30.8	-72.0215
30.85	-70.1904
30.9	-72.3267
30.95	-71.7163
31	-69.5801
31.05	-72.937
31.1	-70.4956
31.15	-72.3267
31.2	-71.7163
31.25	-69.5801
31.3	-72.6318
31.35	-70.4956
31.4	-70.8008
31.45	-72.6318
31.5	-70.1904
31.55	-72.937
31.6	-71.4111
31.65	-69.8853
31.7	-72.6318
31.75	-70.8008
31.8	-72.0215
31.85	-72.6318
31.9	-70.1904
31.95	-72.937
32	-70.4956
32.05	-72.6318
32.1	-72.0215
32.15	-69.8853
32.2	-72.3267
32.25	-69.8853
32.3	-72.937
32.35	-70.1904
32.4	-72.6318
32.45	-70.8008
32.5	-72.6318
32.55	-71.7163
32.6	-70.4956
32.65	-72.937
32.7	-70.8008
32.75	-71.7163
32.8	-68.9697
32.85	-72.6318
32.9	-70.1904
32.95	-72.937
33	-68.9697
33.05	-73.8525
33.1	-70.1904
33.15	-72.937
33.2	-70.1904
33.25	-73.5474
33.3	-70.4956
33.35	-72.0215
33.4	-70.1904
33.45	-72.0215
33.5	-70.8008
33.55	-71.4111
33.6	-70.1904
33.65	-71.7163
33.7	-71.106
33.75	-69.8853
33.8	-72.0215
33.85	-71.106
33.9	-71.7163
33.95	-69.8853
34	-71.7163
34.05	-69.2749
34.1	-72.3267
34.15	-70.1904
34.2	-72.3267
34.25	-70.1904
34.3	-71.7163
34.35	-69.8853
34.4	-72.6318
34.45	-68.9697
34.5	-71.4111
34.55	-69.8853
34.6	-72.3267
34.65	-70.1904
34.7	-71.7163
34.75	-70.4956
34.8	-72.0215
34.85	-70.1904
34.9	-71.4111
34.95	-70.8008
35	-71.106
35.05	-71.106
35.1	-70.8008
35.15	-71.7163
35.2	-71.4111
35.25	-73.2422
35.3	-71.106
35.35	-72.0215
35.4	-70.8008
35.45	-72.937
35.5	-70.1904
35.55	-73.2422
35.6	-70.4956
35.65	-72.937
35.7	-70.4956
35.75	-72.3267
35.8	-70.1904
35.85	-72.0215
35.9	-71.106
35.95	-70.8008
36	-72.0215
36.05	-71.7163
36.1	-72.6318
36.15	-69.8853
36.2	-73.8525
36.25	-69.8853
36.3	-72.0215
36.35	-70.1904
36.4	-72.0215
36.45	-71.106
36.5	-70.8008
36.55	-72.3267
36.6	-70.1904
36.65	-73.5474
36.7	-69.2749
36.75	-72.937
36.8	-69.8853
36.85	-71.7163
36.9	-71.4111
36.95	-70.4956
37	-72.3267
37.05	-69.2749
37.1	-72.937
37.15	-70.4956
37.2	-71.4111
37.25	-72.3267
37.3	-70.8008
37.35	-72.937
37.4	-70.4956
37.45	-71.7163
37.5	-71.4111
37.55	-70.1904
37.6	-73.2422
37.65	-69.5801
37.7	-72.3267
37.75	-70.8008
37.8	-72.0215
37.85	-72.0215
37.9	-69.5801
37.95	-72.3267
38	-71.7163
38.05	-71.106
38.1	-73.2422
38.15	-69.8853
38.2	-72.3267
38.25	-69.8853
38.3	-70.8008
38.35	-73.2422
38.4	-70.8008
38.45	-71.7163
38.5	-68.6646
38.55	-73.2422
38.6	-70.8008
38.65	-72.937
38.7	-68.9697
38.75	-72.937
38.8	-69.5801
38.85	-72.6318
38.9	-69.8853
38.95	-72.6318
39	-71.106
39.05	-69.8853
39.1	-71.106
39.15	-70.1904
39.2	-73.5474
39.25	-70.1904
39.3	-70.1904
39.35	-72.3267
39.4	-70.1904
39.45	-72.0215
39.5	-71.4111
39.55	-69.8853
39.6	-72.937
39.65	-69.8853
39.7	-72.3267
39.75	-71.4111
39.8	-69.5801
39.85	-72.0215
39.9	-70.8008
39.95	-69.5801
40	-72.6318
40.05	-69.8853
40.1	-72.6318
40.15	-71.106
40.2	-70.1904
40.25	-72.6318
40.3	-70.4956
40.35	-72.3267
40.4	-71.4111
40.45	-70.1904
40.5	-72.6318
40.55	-69.5801
40.6	-72.3267
40.65	-70.4956
40.7	-73.2422
40.75	-71.4111
40.8	-72.0215
40.85	-71.4111
40.9	-70.1904
40.95	-72.0215
41	-69.8853
41.05	-72.6318
41.1	-69.8853
41.15	-72.6318
41.2	-69.8853
41.25	-72.937
41.3	-70.4956
41.35	-73.5474
41.4	-70.8008
41.45	-72.0215
41.5	-71.4111
41.55	-72.0215
41.6	-70.8008
41.65	-71.4111
41.7	-71.7163
41.75	-70.1904
41.8	-72.0215
41.85	-69.8853
41.9	-72.6318
41.95	-70.4956
42	-72.0215
42.05	-68.9697
42.1	-72.6318
42.15	-69.8853
42.2	-72.3267
42.25	-68.6646
42.3	-72.6318
42.35	-68.9697
42.4	-72.3267
42.45	-69.2749
42.5	-73.2422
42.55	-69.2749
42.6	-72.3267
42.65	-69.5801
42.7	-72.6318
42.75	-69.2749
42.8	-72.6318
42.85	-69.8853
42.9	-72.0215
42.95	-70.4956
43	-72.6318
43.05	-69.8853
43.1	-72.6318
43.15	-69.2749
43.2	-72.6318
43.25	-69.8853
43.3	-72.6318
43.35	-70.1904
43.4	-72.937
43.45	-70.1904
43.5	-72.3267
43.55	-69.8853
43.6	-72.3267
43.65	-70.1904
43.7	-72.0215
43.75	-69.5801
43.8	-71.4111
43.85	-70.1904
43.9	-71.4111
43.95	-71.4111
44	-71.106
44.05	-72.6318
44.1	-71.4111
44.15	-72.0215
44.2	-69.8853
44.25	-72.6318
44.3	-70.4956
44.35	-72.3267
44.4	-69.2749
44.45	-72.0215
44.5	-71.4111
44.55	-71.4111
44.6	-71.4111
44.65	-70.4956
44.7	-72.3267
44.75	-70.1904
44.8	-72.3267
44.85	-69.8853
44.9	-72.937
44.95	-69.5801
45	-70.8008
45.05	-72.0215
45.1	-70.8008
45.15	-72.0215
45.2	-69.2749
45.25	-72.937
45.3	-69.8853
45.35	-71.106
45.4	-70.4956
45.45	-70.8008
45.5	-72.3267
45.55	-68.6646
45.6	-72.3267
45.65	-68.6646
45.7	-71.4111
45.75	-70.8008
45.8	-70.4956
45.85	-72.3267
45.9	-69.2749
45.95	-71.7163
46	-70.1904
46.05	-70.4956
46.1	-72.3267
46.15	-68.9697
46.2	-72.3267
46.25	-70.4956
46.3	-71.7163
46.35	-72.0215
46.4	-69.8853
46.45	-72.0215
46.5	-69.5801
46.55	-71.4111
46.6	-72.0215
46.65	-70.4956
46.7	-71.7163
46.75	-70.1904
46.8	-72.3267
46.85	-70.4956
46.9	-71.106
46.95	-70.8008
47	-70.8008
47.05	-70.4956
47.1	-71.4111
47.15	-69.2749
47.2	-73.2422
47.25	-70.1904
47.3	-72.0215
47.35	-70.4956
47.4	-71.7163
47.45	-72.6318
47.5	-69.2749
47.55	-71.7163
47.6	-71.106
47.65	-71.4111
47.7	-71.4111
47.75	-68.9697
47.8	-73.2422
47.85	-71.106
47.9	-69.5801
47.95	-70.8008
48	-70.1904
48.05	-71.7163
48.1	-70.8008
48.15	-68.9697
48.2	-72.3267
48.25	-70.4956
48.3	-68.9697
48.35	-71.4111
48.4	-70.1904
48.45	-72.0215
48.5	-71.4111
48.55	-69.8853
48.6	-71.7163
48.65	-69.5801
48.7	-71.4111
48.75	-71.106
48.8	-70.4956
48.85	-71.7163
48.9	-69.5801
48.95	-72.3267
49	-69.5801
49.05	-72.0215
49.1	-70.4956
49.15	-71.7163
49.2	-71.4111
49.25	-69.5801
49.3	-71.7163
49.35	-69.5801
49.4	-71.7163
49.45	-68.3594
49.5	-72.937
49.55	-69.5801
49.6	-72.6318
49.65	-69.5801
49.7	-72.3267
49.75	-70.1904
49.8	-71.7163
49.85	-70.1904
49.9	-71.7163
49.95	-70.4956
50	-72.3267
50.05	-70.8008
50.1	-70.4956
50.15	-72.0215
50.2	-71.106
50.25	-70.8008
50.3	-69.5801
50.35	-71.4111
50.4	-69.8853
50.45	-72.3267
50.5	-69.2749
50.55	-72.3267
50.6	-69.2749
50.65	-72.0215
50.7	-68.3594
50.75	-72.3267
50.8	-69.8853
50.85	-72.3267
50.9	-68.9697
50.95	-72.937
51	-69.8853
51.05	-72.0215
51.1	-68.6646
51.15	-72.3267
51.2	-69.5801
51.25	-71.7163
51.3	-69.2749
51.35	-72.0215
51.4	-70.1904
51.45	-72.3267
51.5	-70.1904
51.55	-72.3267
51.6	-69.5801
51.65	-71.7163
51.7	-69.8853
51.75	-72.3267
51.8	-69.5801
51.85	-72.0215
51.9	-69.8853
51.95	-71.7163
52	-68.9697
52.05	-71.7163
52.1	-69.5801
52.15	-71.106
52.2	-70.4956
52.25	-70.8008
52.3	-71.106
52.35	-71.4111
52.4	-71.106
52.45	-69.8853
52.5	-71.7163
52.55	-70.1904
52.6	-72.0215
52.65	-69.2749
52.7	-72.0215
52.75	-69.5801
52.8	-71.4111
52.85	-69.5801
52.9	-71.106
52.95	-69.8853
53	-70.4956
53.05	-72.0215
53.1	-70.4956
53.15	-72.6318
53.2	-69.8853
53.25	-71.7163
53.3	-69.5801
53.35	-71.7163
53.4	-69.8853
53.45	-70.8008
53.5	-72.0215
53.55	-70.1904
53.6	-71.7163
53.65	-68.9697
53.7	-71.7163
53.75	-70.1904
53.8	-71.106
53.85	-70.8008
53.9	-69.8853
53.95	-72.937
54	-68.9697
54.05	-71.106
54.1	-70.1904
54.15	-71.4111
54.2	-71.7163
54.25	-69.8853
54.3	-72.0215
54.35	-69.8853
54.4	-70.8008
54.45	-71.7163
54.5	-69.5801
54.55	-72.3267
54.6	-68.9697
54.65	-71.4111
54.7	-71.106
54.75	-70.8008
54.8	-72.6318
54.85	-68.9697
54.9	-71.4111
54.95	-71.4111
55	-70.1904
55.05	-72.3267
55.1	-69.5801
55.15	-72.0215
55.2	-69.5801
55.25	-72.3267
55.3	-69.8853
55.35	-71.4111
55.4	-69.2749
55.45	-72.3267
55.5	-70.4956
55.55	-72.3267
55.6	-70.4956
55.65	-71.4111
55.7	-71.7163
55.75	-68.9697
55.8	-72.6318
55.85	-69.8853
55.9	-72.937
55.95	-71.106
56	-69.8853
56.05	-72.6318
56.1	-70.1904
56.15	-70.8008
56.2	-71.106
56.25	-68.9697
56.3	-72.3267
56.35	-70.1904
56.4	-68.9697
56.45	-72.6318
56.5	-70.1904
56.55	-70.8008
56.6	-70.8008
56.65	-69.8853
56.7	-72.3267
56.75	-70.4956
56.8	-69.8853
56.85	-72.3267
56.9	-69.8853
56.95	-71.7163
57	-70.1904
57.05	-70.1904
57.1	-71.106
57.15	-68.9697
57.2	-72.0215
57.25	-69.2749
57.3	-72.0215
57.35	-69.8853
57.4	-70.8008
57.45	-70.8008
57.5	-69.2749
57.55	-71.4111
57.6	-68.9697
57.65	-71.4111
57.7	-69.8853
57.75	-71.4111
57.8	-70.4956
57.85	-71.7163
57.9	-70.1904
57.95	-70.4956
58	-71.106
58.05	-71.106
58.1	-71.4111
58.15	-69.5801
58.2	-71.106
58.25	-69.5801
58.3	-71.4111
58.35	-68.9697
58.4	-72.3267
58.45	-69.2749
58.5	-71.7163
58.55	-69.5801
58.6	-72.0215
58.65	-69.2749
58.7	-71.7163
58.75	-69.8853
58.8	-72.6318
58.85	-70.1904
58.9	-71.7163
58.95	-69.2749
59	-72.3267
59.05	-70.1904
59.1	-72.0215
59.15	-70.4956
59.2	-71.4111
59.25	-70.1904
59.3	-71.106
59.35	-69.8853
59.4	-71.7163
59.45	-70.8008
59.5	-71.4111
59.55	-68.9697
59.6	-71.4111
59.65	-70.4956
59.7	-70.8008
59.75	-70.1904
59.8	-71.7163
59.85	-70.8008
59.9	-70.8008
59.95	-69.5801
60	-72.0215
60.05	-69.8853
60.1	-70.8008
60.15	-69.8853
60.2	-71.7163
60.25	-70.4956
60.3	-70.8008
60.35	-69.2749
60.4	-71.7163
60.45	-69.8853
60.5	-72.0215
60.55	-68.9697
60.6	-72.6318
60.65	-68.9697
60.7	-71.106
60.75	-69.2749
60.8	-70.8008
60.85	-69.2749
60.9	-70.8008
60.95	-71.106
61	-70.4956
61.05	-71.4111
61.1	-70.1904
61.15	-71.7163
61.2	-68.9697
61.25	-72.3267
61.3	-69.5801
61.35	-71.106
61.4	-68.9697
61.45	-70.1904
61.5	-70.8008
61.55	-69.8853
61.6	-71.4111
61.65	-68.9697
61.7	-72.3267
61.75	-68.9697
61.8	-71.4111
61.85	-68.9697
61.9	-70.4956
61.95	-71.106
62	-70.4956
62.05	-71.7163
62.1	-68.9697
62.15	-72.6318
62.2	-69.2749
62.25	-70.4956
62.3	-69.8853
62.35	-69.8853
62.4	-72.6318
62.45	-68.6646
62.5	-70.8008
62.55	-69.2749
62.6	-70.8008
62.65	-70.8008
62.7	-68.9697
62.75	-72.0215
62.8	-68.3594
62.85	-70.4956
62.9	-70.1904
62.95	-70.1904
63	-72.0215
63.05	-68.3594
63.1	-70.8008
63.15	-71.106
63.2	-70.1904
63.25	-71.7163
63.3	-69.2749
63.35	-71.7163
63.4	-70.1904
63.45	-70.4956
63.5	-70.4956
63.55	-70.4956
63.6	-70.4956
63.65	-70.1904
63.7	-71.4111
63.75	-70.4956
63.8	-69.8853
63.85	-70.8008
63.9	-69.5801
63.95	-71.4111
64	-68.9697
64.05	-72.0215
64.1	-70.4956
64.15	-69.2749
64.2	-71.106
64.25	-68.9697
64.3	-72.0215
64.35	-70.8008
64.4	-68.6646
64.45	-72.0215
64.5	-69.5801
64.55	-71.7163
64.6	-70.8008
64.65	-68.9697
64.7	-72.0215
64.75	-70.1904
64.8	-68.9697
64.85	-71.4111
64.9	-70.1904
64.95	-70.8008
65	-71.106
65.05	-68.3594
65.1	-72.3267
65.15	-70.4956
65.2	-69.2749
65.25	-70.8008
65.3	-69.2749
65.35	-72.0215
65.4	-69.5801
65.45	-69.8853
65.5	-71.4111
65.55	-68.6646
65.6	-71.106
65.65	-67.4438
65.7	-71.7163
65.75	-69.8853
65.8	-71.4111
65.85	-69.8853
65.9	-70.4956
65.95	-69.8853
66	-68.6646
66.05	-70.4956
66.1	-68.6646
66.15	-71.4111
66.2	-68.9697
66.25	-71.4111
66.3	-68.6646
66.35	-72.0215
66.4	-69.5801
66.45	-72.0215
66.5	-69.5801
66.55	-71.106
66.6	-69.5801
66.65	-70.8008
66.7	-70.8008
66.75	-68.9697
66.8	-70.1904
66.85	-69.2749
66.9	-70.8008
66.95	-68.9697
67	-71.106
67.05	-68.9697
67.1	-72.0215
67.15	-69.2749
67.2	-71.7163
67.25	-68.6646
67.3	-72.0215
67.35	-68.3594
67.4	-72.0215
67.45	-69.5801
67.5	-72.3267
67.55	-68.6646
67.6	-72.0215
67.65	-68.9697
67.7	-72.3267
67.75	-69.2749
67.8	-72.6318
67.85	-70.1904
67.9	-72.6318
67.95	-69.2749
68	-72.3267
68.05	-70.1904
68.1	-72.0215
68.15	-69.2749
68.2	-71.4111
68.25	-69.5801
68.3	-72.6318
68.35	-69.5801
68.4	-71.4111
68.45	-69.8853
68.5	-72.937
68.55	-68.9697
68.6	-71.106
68.65	-69.2749
68.7	-72.0215
68.75	-69.2749
68.8	-70.8008
68.85	-69.5801
68.9	-71.7163
68.95	-69.2749
69	-70.4956
69.05	-70.4956
69.1	-71.4111
69.15	-70.4956
69.2	-70.8008
69.25	-72.0215
69.3	-70.1904
69.35	-71.4111
69.4	-69.5801
69.45	-71.7163
69.5	-69.5801
69.55	-70.8008
69.6	-70.1904
69.65	-70.8008
69.7	-69.5801
69.75	-70.8008
69.8	-71.7163
69.85	-69.8853
69.9	-72.3267
69.95	-69.5801
70	-72.6318
70.05	-69.2749
70.1	-71.106
70.15	-69.5801
70.2	-70.4956
70.25	-71.7163
70.3	-70.1904
70.35	-72.0215
70.4	-69.8853
70.45	-72.3267
70.5	-69.8853
70.55	-71.106
70.6	-72.0215
70.65	-70.4956
70.7	-72.6318
70.75	-69.5801
70.8	-71.4111
70.85	-70.4956
70.9	-71.106
70.95	-72.0215
71	-70.4956
71.05	-72.3267
71.1	-69.8853
71.15	-71.106
71.2	-72.0215
71.25	-69.8853
71.3	-72.6318
71.35	-69.8853
71.4	-71.7163
71.45	-71.4111
71.5	-69.5801
71.55	-72.0215
71.6	-69.5801
71.65	-71.7163
71.7	-71.4111
71.75	-70.4956
71.8	-72.6318
71.85	-70.1904
71.9	-72.0215
71.95	-69.5801
72	-72.3267
72.05	-70.4956
72.1	-71.4111
72.15	-70.8008
72.2	-71.106
72.25	-71.106
72.3	-70.4956
72.35	-72.6318
72.4	-69.8853
72.45	-72.6318
72.5	-70.8008
72.55	-70.8008
72.6	-71.7163
72.65	-69.2749
72.7	-72.0215
72.75	-72.3267
72.8	-70.4956
72.85	-72.0215
72.9	-69.8853
72.95	-72.3267
73	-72.0215
73.05	-69.8853
73.1	-72.937
73.15	-71.106
73.2	-71.106
73.25	-72.0215
73.3	-70.4956
73.35	-71.4111
73.4	-72.3267
73.45	-69.2749
73.5	-73.5474
73.55	-71.7163
73.6	-71.7163
73.65	-71.106
73.7	-69.5801
73.75	-72.3267
73.8	-71.106
73.85	-72.0215
73.9	-70.8008
73.95	-70.8008
74	-72.0215
74.05	-69.2749
74.1	-72.0215
74.15	-70.4956
74.2	-72.937
74.25	-69.5801
74.3	-71.4111
74.35	-70.8008
74.4	-72.3267
74.45	-70.4956
74.5	-70.1904
74.55	-71.4111
74.6	-69.8853
74.65	-71.4111
74.7	-69.8853
74.75	-71.7163
74.8	-69.8853
74.85	-72.6318
74.9	-69.5801
74.95	-72.6318
75	-70.1904
75.05	-72.0215
75.1	-70.4956
75.15	-72.0215
75.2	-71.106
75.25	-71.7163
75.3	-71.4111
75.35	-72.3267
75.4	-71.4111
75.45	-71.106
75.5	-70.8008
75.55	-71.4111
75.6	-71.106
75.65	-70.1904
75.7	-71.106
75.75	-70.4956
75.8	-71.7163
75.85	-69.5801
75.9	-71.7163
75.95	-69.8853
76	-71.4111
76.05	-69.8853
76.1	-72.3267
76.15	-70.1904
76.2	-71.7163
76.25	-69.5801
76.3	-72.6318
76.35	-70.1904
76.4	-71.7163
76.45	-69.5801
76.5	-72.6318
76.55	-70.8008
76.6	-72.0215
76.65	-69.8853
76.7	-71.7163
76.75	-69.8853
76.8	-71.4111
76.85	-69.8853
76.9	-71.7163
76.95	-70.4956
77	-71.4111
77.05	-71.106
77.1	-71.106
77.15	-71.7163
77.2	-70.4956
77.25	-71.7163
77.3	-70.4956
77.35	-72.6318
77.4	-70.1904
77.45	-71.7163
77.5	-69.5801
77.55	-72.6318
77.6	-68.9697
77.65	-71.7163
77.7	-69.5801
77.75	-71.7163
77.8	-69.8853
77.85	-70.4956
77.9	-71.4111
77.95	-70.4956
78	-72.6318
78.05	-69.8853
78.1	-72.3267
78.15	-69.5801
78.2	-71.7163
78.25	-70.1904
78.3	-70.8008
78.35	-71.106
78.4	-70.8008
78.45	-72.937
78.5	-70.4956
78.55	-72.6318
78.6	-69.2749
78.65	-72.3267
78.7	-70.1904
78.75	-71.106
78.8	-73.2422
78.85	-70.8008
78.9	-72.937
78.95	-68.9697
79	-72.3267
79.05	-71.106
79.1	-71.7163
79.15	-72.3267
79.2	-70.1904
79.25	-71.7163
79.3	-69.8853
79.35	-71.106
79.4	-71.7163
79.45	-69.8853
79.5	-72.937
79.55	-69.2749
79.6	-71.106
79.65	-71.106
79.7	-71.106
79.75	-72.3267
79.8	-68.3594
79.85	-72.0215
79.9	-71.4111
79.95	-70.1904
80	-72.0215
80.05	-69.8853
80.1	-73.2422
80.15	-69.8853
80.2	-71.4111
80.25	-69.8853
80.3	-71.4111
80.35	-69.5801
80.4	-71.7163
80.45	-69.2749
80.5	-73.2422
80.55	-68.9697
80.6	-72.0215
80.65	-71.106
80.7	-71.4111
80.75	-70.8008
80.8	-69.2749
80.85	-72.6318
80.9	-70.8008
80.95	-71.4111
81	-71.4111
81.05	-69.8853
81.1	-72.3267
81.15	-70.8008
81.2	-69.5801
81.25	-72.0215
81.3	-70.1904
81.35	-72.0215
81.4	-72.0215
81.45	-69.5801
81.5	-71.7163
81.55	-70.8008
81.6	-71.106
81.65	-72.3267
81.7	-69.2749
81.75	-70.8008
81.8	-71.4111
81.85	-70.1904
81.9	-72.3267
81.95	-69.8853
82	-72.3267
82.05	-72.0215
82.1	-69.2749
82.15	-72.0215
82.2	-69.5801
82.25	-72.937
82.3	-69.8853
82.35	-71.106
82.4	-70.8008
82.45	-70.4956
82.5	-72.0215
82.55	-69.2749
82.6	-72.0215
82.65	-69.8853
82.7	-72.0215
82.75	-69.2749
82.8	-72.3267
82.85	-70.4956
82.9	-72.0215
82.95	-69.8853
83	-71.4111
83.05	-70.4956
83.1	-71.4111
83.15	-70.8008
83.2	-70.4956
83.25	-70.4956
83.3	-70.1904
83.35	-71.106
83.4	-70.4956
83.45	-71.7163
83.5	-68.6646
83.55	-70.8008
83.6	-69.8853
83.65	-71.7163
83.7	-69.2749
83.75	-72.3267
83.8	-69.8853
83.85	-73.2422
83.9	-69.5801
83.95	-72.6318
84	-69.5801
84.05	-72.0215
84.1	-69.5801
84.15	-72.3267
84.2	-70.8008
84.25	-72.0215
84.3	-70.4956
84.35	-72.3267
84.4	-70.8008
84.45	-71.7163
84.5	-70.4956
84.55	-71.7163
84.6	-71.4111
84.65	-71.4111
84.7	-70.8008
84.75	-71.7163
84.8	-70.8008
84.85	-71.4111
84.9	-70.4956
84.95	-72.0215
85	-71.106
85.05	-71.4111
85.1	-70.8008
85.15	-71.4111
85.2	-70.4956
85.25	-71.7163
85.3	-70.1904
85.35	-72.937
85.4	-70.4956
85.45	-72.6318
85.5	-69.8853
85.55	-72.937
85.6	-69.2749
85.65	-71.7163
85.7	-69.5801
85.75	-71.4111
85.8	-70.8008
85.85	-71.4111
85.9	-69.2749
85.95	-71.4111
86	-70.8008
86.05	-70.1904
86.1	-71.4111
86.15	-70.1904
86.2	-72.3267
86.25	-68.9697
86.3	-71.4111
86.35	-69.5801
86.4	-71.7163
86.45	-70.1904
86.5	-69.8853
86.55	-72.3267
86.6	-70.4956
86.65	-72.0215
86.7	-70.1904
86.75	-72.0215
86.8	-69.8853
86.85	-71.4111
86.9	-70.4956
86.95	-70.1904
87	-72.3267
87.05	-69.2749
87.1	-72.937
87.15	-68.9697
87.2	-71.7163
87.25	-69.8853
87.3	-71.4111
87.35	-71.4111
87.4	-68.9697
87.45	-71.7163
87.5	-69.5801
87.55	-71.7163
87.6	-70.8008
87.65	-69.5801
87.7	-73.2422
87.75	-68.9697
87.8	-71.7163
87.85	-69.8853
87.9	-71.106
87.95	-72.0215
88	-68.6646
88.05	-72.0215
88.1	-70.1904
88.15	-71.106
88.2	-71.4111
88.25	-69.2749
88.3	-72.0215
88.35	-68.6646
88.4	-71.106
88.45	-69.8853
88.5	-69.8853
88.55	-71.106
88.6	-68.9697
88.65	-69.8853
88.7	-69.8853
88.75	-70.1904
88.8	-69.8853
88.85	-68.6646
88.9	-70.1904
88.95	-68.0542
89	-70.1904
89.05	-67.1387
89.1	-69.5801
89.15	-68.9697
89.2	-66.8335
89.25	-68.9697
89.3	-67.749
89.35	-69.2749
89.4	-68.0542
89.45	-66.5283
89.5	-68.9697
89.55	-66.8335
89.6	-67.4438
89.65	-68.3594
89.7	-65.918
89.75	-68.6646
89.8	-67.1387
89.85	-66.2231
89.9	-68.0542
89.95	-65.918
90	-67.1387
90.05	-68.0542
90.1	-65.0024
90.15	-68.0542
90.2	-65.6128
90.25	-66.2231
90.3	-67.4438
90.35	-65.0024
90.4	-68.0542
90.45	-65.3076
90.5	-66.8335
90.55	-66.2231
90.6	-64.3921
90.65	-66.2231
90.7	-64.6973
90.75	-66.8335
90.8	-64.0869
90.85	-66.8335
90.9	-65.0024
90.95	-65.918
91	-65.6128
91.05	-65.0024
91.1	-65.6128
91.15	-63.7817
91.2	-65.3076
91.25	-63.1714
91.3	-66.2231
91.35	-62.2559
91.4	-65.6128
91.45	-62.8662
91.5	-65.6128
91.55	-63.1714
91.6	-64.3921
91.65	-63.7817
91.7	-64.3921
91.75	-62.8662
91.8	-63.1714
91.85	-63.7817
91.9	-62.8662
91.95	-63.7817
92	-61.6455
92.05	-63.4766
92.1	-61.0352
92.15	-64.0869
92.2	-60.73
92.25	-64.3921
92.3	-61.0352
92.35	-63.7817
92.4	-60.1196
92.45	-64.3921
92.5	-61.3403
92.55	-63.4766
92.6	-60.73
92.65	-63.7817
92.7	-61.3403
92.75	-63.1714
92.8	-61.3403
92.85	-62.8662
92.9	-61.0352
92.95	-62.561
93	-61.6455
93.05	-62.561
93.1	-60.73
93.15	-62.8662
93.2	-60.73
93.25	-62.561
93.3	-60.73
93.35	-62.2559
93.4	-61.3403
93.45	-62.8662
93.5	-60.1196
93.55	-62.8662
93.6	-60.73
93.65	-62.561
93.7	-60.1196
93.75	-62.8662
93.8	-60.1196
93.85	-62.8662
93.9	-60.1196
93.95	-63.1714
94	-59.5093
94.05	-62.561
94.1	-59.8145
94.15	-61.9507
94.2	-60.1196
94.25	-62.561
94.3	-61.6455
94.35	-61.0352
94.4	-62.2559
94.45	-61.0352
94.5	-62.561
94.55	-60.4248
94.6	-63.4766
94.65	-60.73
94.7	-63.1714
94.75	-59.8145
94.8	-62.8662
94.85	-61.9507
94.9	-61.0352
94.95	-63.1714
95	-61.3403
95.05	-62.2559
95.1	-62.8662
95.15	-60.73
95.2	-63.4766
95.25	-61.3403
95.3	-61.3403
95.35	-63.4766
95.4	-61.3403
95.45	-62.561
95.5	-63.7817
95.55	-60.4248
95.6	-63.1714
95.65	-63.7817
95.7	-61.3403
95.75	-63.7817
95.8	-63.4766
95.85	-62.8662
95.9	-64.6973
95.95	-62.8662
96	-63.1714
96.05	-65.0024
96.1	-61.9507
96.15	-65.0024
96.2	-65.6128
96.25	-62.561
96.3	-64.6973
96.35	-65.918
96.4	-62.8662
96.45	-65.3076
96.5	-64.6973
96.55	-65.0024
96.6	-66.2231
96.65	-62.561
96.7	-65.918
96.75	-66.2231
96.8	-64.6973
96.85	-66.8335
96.9	-64.3921
96.95	-67.4438
97	-65.0024
97.05	-67.1387
97.1	-65.0024
97.15	-67.749
97.2	-65.3076
97.25	-68.0542
97.3	-65.918
97.35	-67.4438
97.4	-67.1387
97.45	-66.5283
97.5	-66.8335
97.55	-66.2231
97.6	-68.9697
97.65	-66.5283
97.7	-68.3594
97.75	-68.6646
97.8	-67.1387
97.85	-69.5801
97.9	-67.1387
97.95	-69.2749
98	-68.6646
98.05	-66.8335
98.1	-70.1904
98.15	-67.749
98.2	-69.5801
98.25	-69.2749
98.3	-67.1387
98.35	-71.4111
98.4	-68.6646
98.45	-69.8853
98.5	-69.5801
98.55	-68.9697
98.6	-71.106
98.65	-67.749
98.7	-72.0215
98.75	-69.2749
98.8	-72.0215
98.85	-69.8853
98.9	-72.0215
98.95	-70.8008
99	-71.7163
99.05	-71.106
99.1	-71.7163
99.15	-72.3267
99.2	-71.4111
99.25	-71.4111
99.3	-71.106
99.35	-72.937
99.4	-71.106
99.45	-73.2422
99.5	-71.106
99.55	-73.8525
99.6	-71.106
99.65	-73.8525
99.7	-72.6318
99.75	-74.4629
99.8	-71.7163
99.85	-74.4629
99.9	-72.3267
[truncated: 49,613 more rows]

## Sheet: Figure 3i
Time	MP (mV)		Figure 3i			Fig 3i his	his 0		Figure 3i histogram											Stimuli with mechanical stimulation (magenta) then current (green)
0.05	-64.6964						0.05													Histogram derived from spike activity)				Angle 0 degree
0.1	-64.7952						0.0525
0.15	-64.803						0.05
0.2	-64.7109						0.05
0.25	-64.4895						0.0525
0.3	-64.2628						0.05
0.35	-64.2289						0.05
0.4	-64.3243						0.055
0.45	-64.4484						0.055
0.5	-64.6099						0.0525
0.55	-64.7208						0.0525
0.6	-64.6787						0.0525
0.65	-64.5722						0.055
0.7	-64.4954						0.0575
0.75	-64.4419						0.05
0.8	-64.4595						0.05
0.85	-64.5713						0.0525
0.9	-64.6534						0.05
0.95	-64.6663						0.055
1	-64.7279						0.05
1.05	-64.8447						0.055
1.1	-64.9202						0.0525
1.15	-64.9361						0.0525
1.2	-64.9021						0.055
1.25	-64.8331						0.0525
1.3	-64.7713						0.0525
1.35	-64.6922						0.055
1.4	-64.5539						0.055
1.45	-64.4622						0.055
1.5	-64.5067						0.0575
1.55	-64.5462						0.055
1.6	-64.4626						0.0525
1.65	-64.3918						0.0575
1.7	-64.4802						0.055
1.75	-64.6797						0.0575
1.8	-64.8823						0.055
1.85	-64.9827						0.055
1.9	-64.899						0.055
1.95	-64.7423						0.055
2	-64.7115						0.055
2.05	-64.806						0.055
2.1	-64.8764						0.055
2.15	-64.8477						0.05
2.2	-64.7771						0.055
2.25	-64.6992						0.0525
2.3	-64.5689						0.055
2.35	-64.3868						0.055
2.4	-64.2478						0.055
2.45	-64.1854						0.0525
2.5	-64.1205						0.05
2.55	-64.0382						0.0475
2.6	-64.0346						0.0525
2.65	-64.1235						0.0525
2.7	-64.2173						0.05
2.75	-64.2858						0.0525
2.8	-64.3691						0.055
2.85	-64.4862						0.0525
2.9	-64.6321						0.05
2.95	-64.7599						0.05
3	-64.7866						0.05
3.05	-64.6927						0.0525
3.1	-64.5857						0.05
3.15	-64.5817						0.0525
3.2	-64.6783						0.0475
3.25	-64.7621						0.055
3.3	-64.7718						0.0575
3.35	-64.7821						0.0525
3.4	-64.8535						0.0475
3.45	-64.9041						0.05
3.5	-64.863						0.055
3.55	-64.7762						0.0525
3.6	-64.6866						0.055
3.65	-64.5673						0.055
3.7	-64.4419						0.055
3.75	-64.3774						0.0525
3.8	-64.3547						0.055
3.85	-64.2903						0.055
3.9	-64.1895						0.0525
3.95	-64.1574						0.055
4	-64.2511						0.0575
4.05	-64.4196						0.0525
4.1	-64.5535						0.0525
4.15	-64.6068						0.055
4.2	-64.615						0.0525
4.25	-64.623						0.0525
4.3	-64.6582						0.0525
4.35	-64.7077						0.0575
4.4	-64.7454						0.055
4.45	-64.7857						0.0525
4.5	-64.8538						0.0525
4.55	-64.8741						0.0525
4.6	-64.7495						0.055
4.65	-64.5557						0.055
4.7	-64.4639						0.055
4.75	-64.5034						0.055
4.8	-64.5441						0.0525
4.85	-64.5163						0.055
4.9	-64.4675						0.0525
4.95	-64.4605						0.0525
5	-64.5462						0.05
5.05	-64.7089						0.055
5.1	-64.8404						0.055
5.15	-64.8442						0.055
5.2	-64.7731						0.055
5.25	-64.7529						0.055
5.3	-64.7914						0.0575
5.35	-64.8069						0.0525
5.4	-64.7722						0.0575
5.45	-64.7587						0.0525
5.5	-64.8234						0.055
5.55	-64.9243						0.055
5.6	-65						0.055
5.65	-65.0058						0.0575
5.7	-64.9208						0.0575
5.75	-64.7821						0.0525
5.8	-64.6727						0.055
5.85	-64.6261						0.0575
5.9	-64.5642						0.0575
5.95	-64.4574						0.0575
6	-64.4023						0.0575
6.05	-64.4793						0.0575
6.1	-64.6711						0.055
6.15	-64.8721						0.06
6.2	-64.9828						0.06
6.25	-65						0.06
6.3	-65.0036						0.055
6.35	-65.0602						0.055
6.4	-65.1185						0.06
6.45	-65.0864						0.0575
6.5	-64.9506						0.06
6.55	-64.7825						0.0575
6.6	-64.6935						0.055
6.65	-64.683						0.06
6.7	-64.6424						0.0625
6.75	-64.5477						0.0575
6.8	-64.467
6.85	-64.4264
6.9	-64.3674
6.95	-64.2772
7	-64.2584
7.05	-64.3411
7.1	-64.4348
7.15	-64.4899
7.2	-64.5181
7.25	-64.554
7.3	-64.6237
7.35	-64.7065
7.4	-64.7767
7.45	-64.8031
7.5	-64.7728
7.55	-64.7312
7.6	-64.6836
7.65	-64.5997
7.7	-64.5082
7.75	-64.4455
7.8	-64.4247
7.85	-64.43
7.9	-64.4184
7.95	-64.4242
8	-64.4964
8.05	-64.5576
8.1	-64.5627
8.15	-64.5758
8.2	-64.6034
8.25	-64.6476
8.3	-64.732
8.35	-64.7666
8.4	-64.6911
8.45	-64.5863
8.5	-64.4951
8.55	-64.4113
8.6	-64.3485
8.65	-64.2931
8.7	-64.2934
8.75	-64.4146
8.8	-64.5448
8.85	-64.5772
8.9	-64.597
8.95	-64.641
9	-64.6207
9.05	-64.542
9.1	-64.4517
9.15	-64.3329
9.2	-64.2645
9.25	-64.3394
9.3	-64.4481
9.35	-64.5213
9.4	-64.6626
9.45	-64.805
9.5	-64.7622
9.55	-64.6074
9.6	-64.5239
9.65	-64.506
9.7	-64.5089
9.75	-64.5268
9.8	-64.4641
9.85	-64.3002
9.9	-64.192
9.95	-64.2015
10	-64.2365
10.05	-64.2806
10.1	-64.3666
10.15	-64.4306
10.2	-64.4491
10.25	-64.4965
10.3	-64.5785
10.35	-64.6613
10.4	-64.7422
10.45	-64.8077
10.5	-64.833
10.55	-64.8053
10.6	-64.7663
10.65	-64.7553
10.7	-64.7522
10.75	-64.7135
10.8	-64.6338
10.85	-64.5203
10.9	-64.3854
10.95	-64.2713
11	-64.2329
11.05	-64.2712
11.1	-64.3464
11.15	-64.439
11.2	-64.5439
11.25	-64.6209
11.3	-64.6521
11.35	-64.6656
11.4	-64.6812
11.45	-64.7063
11.5	-64.7882
11.55	-64.9513
11.6	-65.1083
11.65	-65.1391
11.7	-65.0417
11.75	-64.9082
11.8	-64.7767
11.85	-64.6101
11.9	-64.4352
11.95	-64.3514
12	-64.385
12.05	-64.4429
12.1	-64.4352
12.15	-64.3271
12.2	-64.1315
12.25	-63.905
12.3	-63.7533
12.35	-63.7944
12.4	-64.0498
12.45	-64.4075
12.5	-64.699
12.55	-64.8082
12.6	-64.7162
12.65	-64.5182
12.7	-64.3715
12.75	-64.3684
12.8	-64.477
12.85	-64.6009
12.9	-64.674
12.95	-64.6367
13	-64.467
13.05	-64.2817
13.1	-64.2409
13.15	-64.3463
13.2	-64.4436
13.25	-64.4424
13.3	-64.3742
13.35	-64.2946
13.4	-64.2603
13.45	-64.3023
13.5	-64.3913
13.55	-64.4613
13.6	-64.493
13.65	-64.4971
13.7	-64.4736
13.75	-64.4492
13.8	-64.4581
13.85	-64.5097
13.9	-64.5595
13.95	-64.5475
14	-64.4925
14.05	-64.4392
14.1	-64.3727
14.15	-64.2441
14.2	-64.0887
14.25	-64.0375
14.3	-64.1258
14.35	-64.2485
14.4	-64.3111
14.45	-64.31
14.5	-64.2887
14.55	-64.2799
14.6	-64.3196
14.65	-64.3835
14.7	-64.4062
14.75	-64.4059
14.8	-64.4118
14.85	-64.4045
14.9	-64.3971
14.95	-64.4557
15	-64.6009
15.05	-64.7126
15.1	-64.6929
15.15	-64.6254
15.2	-64.6227
15.25	-64.6725
15.3	-64.6946
15.35	-64.6687
15.4	-64.6483
15.45	-64.6366
15.5	-64.6226
15.55	-64.6634
15.6	-64.7584
15.65	-64.8459
15.7	-64.8931
15.75	-64.8772
15.8	-64.8086
15.85	-64.7419
15.9	-64.7378
15.95	-64.8201
16	-64.9032
16.05	-64.8955
16.1	-64.8515
16.15	-64.8482
16.2	-64.8709
16.25	-64.88
16.3	-64.8601
16.35	-64.8517
16.4	-64.8721
16.45	-64.8342
16.5	-64.7089
16.55	-64.5707
16.6	-64.4539
16.65	-64.4109
16.7	-64.5071
16.75	-64.6395
16.8	-64.6796
16.85	-64.6848
16.9	-64.7398
16.95	-64.8382
17	-64.932
17.05	-64.9487
17.1	-64.9219
17.15	-64.9651
17.2	-65.0022
17.25	-64.8882
17.3	-64.7365
17.35	-64.6965
17.4	-64.6881
17.45	-64.6461
17.5	-64.5967
17.55	-64.4815
17.6	-64.3376
17.65	-64.3618
17.7	-64.551
17.75	-64.734
17.8	-64.8893
17.85	-65.004
17.9	-64.9822
17.95	-64.922
18	-65.0023
18.05	-65.1286
18.1	-65.1275
18.15	-65.0374
18.2	-64.95
18.25	-64.8906
18.3	-64.8777
18.35	-64.8517
18.4	-64.7081
18.45	-64.5195
18.5	-64.4435
18.55	-64.4596
18.6	-64.482
18.65	-64.5163
18.7	-64.548
18.75	-64.5365
18.8	-64.4747
18.85	-64.3781
18.9	-64.2742
18.95	-64.2254
19	-64.2917
19.05	-64.4306
19.1	-64.5293
19.15	-64.5727
19.2	-64.6414
19.25	-64.7314
19.3	-64.7612
19.35	-64.7468
19.4	-64.7741
19.45	-64.8137
19.5	-64.737
19.55	-64.5267
19.6	-64.3167
19.65	-64.2079
19.7	-64.1742
19.75	-64.1899
19.8	-64.2646
19.85	-64.3784
19.9	-64.4878
19.95	-64.5697
20	-64.5991
20.05	-64.5755
20.1	-64.5434
20.15	-64.534
20.2	-64.521
20.25	-64.4759
20.3	-64.4235
20.35	-64.4112
20.4	-64.4277
20.45	-64.4155
20.5	-64.3763
20.55	-64.3854
20.6	-64.4868
20.65	-64.6213
20.7	-64.7111
20.75	-64.7217
20.8	-64.6395
20.85	-64.4772
20.9	-64.3262
20.95	-64.2878
21	-64.3657
21.05	-64.5074
21.1	-64.6347
21.15	-64.6536
21.2	-64.5267
21.25	-64.3488
21.3	-64.2826
21.35	-64.3982
21.4	-64.6247
21.45	-64.8184
21.5	-64.9024
21.55	-64.8736
21.6	-64.7227
21.65	-64.4921
21.7	-64.3072
21.75	-64.2478
21.8	-64.2436
21.85	-64.2105
21.9	-64.1782
21.95	-64.2296
22	-64.3944
22.05	-64.5856
22.1	-64.6858
22.15	-64.6659
22.2	-64.6107
22.25	-64.6233
22.3	-64.6797
22.35	-64.6816
22.4	-64.6096
22.45	-64.5375
22.5	-64.5281
22.55	-64.5775
22.6	-64.6591
22.65	-64.713
22.7	-64.6779
22.75	-64.5802
22.8	-64.4946
22.85	-64.4602
22.9	-64.4611
22.95	-64.5
23	-64.6022
23.05	-64.718
23.1	-64.7792
23.15	-64.7687
23.2	-64.7099
23.25	-64.6588
23.3	-64.6536
23.35	-64.7114
23.4	-64.7966
23.45	-64.8072
23.5	-64.6891
23.55	-64.4982
23.6	-64.3684
23.65	-64.3713
23.7	-64.4146
23.75	-64.4118
23.8	-64.3812
23.85	-64.3268
23.9	-64.233
23.95	-64.1432
24	-64.1438
24.05	-64.233
24.1	-64.3099
24.15	-64.3781
24.2	-64.4967
24.25	-64.5959
24.3	-64.6211
24.35	-64.6244
24.4	-64.6325
24.45	-64.6384
24.5	-64.6468
24.55	-64.6644
24.6	-64.6865
24.65	-64.6826
24.7	-64.6644
24.75	-64.68
24.8	-64.6723
24.85	-64.5853
24.9	-64.4996
24.95	-64.4637
25	-64.4605
25.05	-64.4929
25.1	-64.5126
25.15	-64.4879
25.2	-64.4829
25.25	-64.507
25.3	-64.5223
25.35	-64.5668
25.4	-64.6485
25.45	-64.7007
25.5	-64.7088
25.55	-64.6853
25.6	-64.6182
25.65	-64.5437
25.7	-64.4924
25.75	-64.4302
25.8	-64.3857
25.85	-64.4164
25.9	-64.4476
25.95	-64.4082
26	-64.3485
26.05	-64.2955
26.1	-64.2361
26.15	-64.2143
26.2	-64.2449
26.25	-64.2781
26.3	-64.3373
26.35	-64.4592
26.4	-64.5511
26.45	-64.5579
26.5	-64.5738
26.55	-64.6211
26.6	-64.6162
26.65	-64.6026
26.7	-64.6634
26.75	-64.7036
26.8	-64.6609
26.85	-64.6409
26.9	-64.6558
26.95	-64.6205
27	-64.5619
27.05	-64.535
27.1	-64.4926
27.15	-64.3361
27.2	-64.0901
27.25	-63.9232
27.3	-63.9572
27.35	-64.17
27.4	-64.4478
27.45	-64.6664
27.5	-64.7836
27.55	-64.8807
27.6	-65.0342
27.65	-65.1806
27.7	-65.2078
27.75	-65.1329
27.8	-65.0736
27.85	-65.0486
27.9	-64.9555
27.95	-64.7727
28	-64.6198
28.05	-64.544
28.1	-64.4506
28.15	-64.2885
28.2	-64.1428
28.25	-64.0988
28.3	-64.1517
28.35	-64.2459
28.4	-64.3414
28.45	-64.4117
28.5	-64.4444
28.55	-64.4305
28.6	-64.3774
28.65	-64.3267
28.7	-64.3268
28.75	-64.3751
28.8	-64.4097
28.85	-64.3783
28.9	-64.3145
28.95	-64.3182
29	-64.4021
29.05	-64.4588
29.1	-64.4105
29.15	-64.3109
29.2	-64.2232
29.25	-64.1377
29.3	-64.0772
29.35	-64.1023
29.4	-64.2206
29.45	-64.3545
29.5	-64.411
29.55	-64.3452
29.6	-64.2099
29.65	-64.1413
29.7	-64.2112
29.75	-64.3609
29.8	-64.4756
29.85	-64.5058
29.9	-64.487
29.95	-64.4545
30	-64.4154
30.05	-64.3666
30.1	-64.3161
30.15	-64.244
30.2	-64.1438
30.25	-64.1014
30.3	-64.1704
30.35	-64.2686
30.4	-64.2836
30.45	-64.2282
30.5	-64.1867
30.55	-64.1858
30.6	-64.2293
30.65	-64.323
30.7	-64.4375
30.75	-64.5265
30.8	-64.5973
30.85	-64.6721
30.9	-64.6985
30.95	-64.6503
31	-64.5868
31.05	-64.5566
31.1	-64.5398
31.15	-64.4594
31.2	-64.3009
31.25	-64.1653
31.3	-64.1492
31.35	-64.2307
31.4	-64.3163
31.45	-64.3856
31.5	-64.4682
31.55	-64.5569
31.6	-64.6194
31.65	-64.5777
31.7	-64.4149
31.75	-64.2806
31.8	-64.2981
31.85	-64.3984
31.9	-64.4339
31.95	-64.4173
32	-64.4848
32.05	-64.62
32.1	-64.7036
32.15	-64.7311
32.2	-64.7529
32.25	-64.7359
32.3	-64.6065
32.35	-64.4069
32.4	-64.2664
32.45	-64.1945
32.5	-64.1516
32.55	-64.1886
32.6	-64.3072
32.65	-64.4522
32.7	-64.5998
32.75	-64.691
32.8	-64.699
32.85	-64.6848
32.9	-64.6732
32.95	-64.6518
33	-64.6181
33.05	-64.563
33.1	-64.5282
33.15	-64.5655
33.2	-64.6224
33.25	-64.6333
33.3	-64.6087
33.35	-64.5773
33.4	-64.5377
33.45	-64.4359
33.5	-64.2541
33.55	-64.1142
33.6	-64.1075
33.65	-64.1755
33.7	-64.2938
33.75	-64.4498
33.8	-64.519
33.85	-64.4722
33.9	-64.4259
33.95	-64.4194
34	-64.4529
34.05	-64.5686
34.1	-64.7257
34.15	-64.8463
34.2	-64.9135
34.25	-64.8824
34.3	-64.7441
34.35	-64.6247
34.4	-64.5768
34.45	-64.5109
34.5	-64.4575
34.55	-64.5214
34.6	-64.6107
34.65	-64.584
34.7	-64.4708
34.75	-64.336
34.8	-64.2231
34.85	-64.2407
34.9	-64.392
34.95	-64.4882
35	-64.4636
35.05	-64.4335
35.1	-64.3844
35.15	-64.2525
35.2	-64.1688
35.25	-64.2788
35.3	-64.5295
35.35	-64.7641
35.4	-64.8512
35.45	-64.7601
35.5	-64.5204
35.55	-64.1973
35.6	-63.9398
35.65	-63.8838
35.7	-64.0384
35.75	-64.3032
35.8	-64.565
35.85	-64.753
35.9	-64.849
35.95	-64.8811
36	-64.8771
36.05	-64.826
36.1	-64.7356
36.15	-64.6848
36.2	-64.7359
36.25	-64.8293
36.3	-64.8357
36.35	-64.7179
36.4	-64.5702
36.45	-64.4796
36.5	-64.4289
36.55	-64.3552
36.6	-64.2191
36.65	-64.044
36.7	-63.8969
36.75	-63.8393
36.8	-63.8721
36.85	-63.9534
36.9	-64.0557
36.95	-64.1865
37	-64.3282
37.05	-64.4288
37.1	-64.4876
37.15	-64.5673
37.2	-64.6991
37.25	-64.8135
37.3	-64.8387
37.35	-64.7957
37.4	-64.7317
37.45	-64.6344
37.5	-64.5063
37.55	-64.4247
37.6	-64.437
37.65	-64.5018
37.7	-64.5536
37.75	-64.5547
37.8	-64.4739
37.85	-64.3401
37.9	-64.2837
37.95	-64.3937
38	-64.6215
38.05	-64.8421
38.1	-64.9664
38.15	-64.9857
38.2	-64.9604
38.25	-64.9692
38.3	-65.0084
38.35	-65.0085
38.4	-64.9261
38.45	-64.8008
38.5	-64.7098
38.55	-64.666
38.6	-64.6243
38.65	-64.5514
38.7	-64.4876
38.75	-64.4953
38.8	-64.5788
38.85	-64.7109
38.9	-64.833
38.95	-64.8927
39	-64.9224
39.05	-65.0111
39.1	-65.1721
39.15	-65.3031
39.2	-65.3261
39.25	-65.2431
39.3	-65.1042
39.35	-64.9826
39.4	-64.9047
39.45	-64.8487
39.5	-64.7778
39.55	-64.6976
39.6	-64.6685
39.65	-64.6948
39.7	-64.6986
39.75	-64.6155
39.8	-64.5074
39.85	-64.5092
39.9	-64.6218
39.95	-64.7396
40	-64.8138
40.05	-64.8357
40.1	-64.7915
40.15	-64.6878
40.2	-64.5954
40.25	-64.5723
40.3	-64.557
40.35	-64.5176
40.4	-64.5343
40.45	-64.6306
40.5	-64.7064
40.55	-64.6556
40.6	-64.5216
40.65	-64.4208
40.7	-64.356
40.75	-64.3061
40.8	-64.2942
40.85	-64.2768
40.9	-64.2167
40.95	-64.1542
41	-64.1266
41.05	-64.1522
41.1	-64.2117
41.15	-64.2517
41.2	-64.2612
41.25	-64.243
41.3	-64.2122
41.35	-64.2305
41.4	-64.3006
41.45	-64.3724
41.5	-64.4516
41.55	-64.5287
41.6	-64.5605
41.65	-64.5501
41.7	-64.5069
41.75	-64.4567
41.8	-64.4449
41.85	-64.4424
41.9	-64.4363
41.95	-64.4959
42	-64.5785
42.05	-64.5793
42.1	-64.5424
42.15	-64.5049
42.2	-64.4094
42.25	-64.3303
42.3	-64.4009
42.35	-64.553
42.4	-64.6501
42.45	-64.6658
42.5	-64.588
42.55	-64.4613
42.6	-64.4139
42.65	-64.4579
42.7	-64.5109
42.75	-64.5638
42.8	-64.6013
42.85	-64.5833
42.9	-64.5994
42.95	-64.716
43	-64.7864
43.05	-64.7526
43.1	-64.7675
43.15	-64.8086
43.2	-64.6782
43.25	-64.4223
43.3	-64.245
43.35	-64.1785
43.4	-64.2089
43.45	-64.363
43.5	-64.5251
43.55	-64.5718
43.6	-64.5661
43.65	-64.559
43.7	-64.5146
43.75	-64.4872
43.8	-64.5983
43.85	-64.8286
43.9	-64.9548
43.95	-64.8353
44	-64.6034
44.05	-64.4648
44.1	-64.4426
44.15	-64.428
44.2	-64.3671
44.25	-64.3079
44.3	-64.277
44.35	-64.2474
44.4	-64.2291
44.45	-64.2789
44.5	-64.3982
44.55	-64.5118
44.6	-64.5378
44.65	-64.481
44.7	-64.4201
44.75	-64.4334
44.8	-64.5334
44.85	-64.6535
44.9	-64.6978
44.95	-64.6599
45	-64.6335
45.05	-64.6427
45.1	-64.5967
45.15	-64.4799
45.2	-64.4045
45.25	-64.4397
45.3	-64.5135
45.35	-64.5481
45.4	-64.5487
45.45	-64.5522
45.5	-64.5757
45.55	-64.6116
45.6	-64.6393
45.65	-64.665
45.7	-64.7331
45.75	-64.8351
45.8	-64.8917
45.85	-64.8406
45.9	-64.7116
45.95	-64.5844
46	-64.5026
46.05	-64.4806
46.1	-64.5342
46.15	-64.6435
46.2	-64.6973
46.25	-64.6147
46.3	-64.4812
46.35	-64.4459
46.4	-64.5272
46.45	-64.592
46.5	-64.5459
46.55	-64.4082
46.6	-64.2531
46.65	-64.195
46.7	-64.3145
46.75	-64.5427
46.8	-64.6902
46.85	-64.6561
46.9	-64.5112
46.95	-64.3779
47	-64.3298
47.05	-64.3607
47.1	-64.4192
47.15	-64.4298
47.2	-64.3579
47.25	-64.2869
47.3	-64.2935
47.35	-64.3116
47.4	-64.2318
47.45	-64.1131
47.5	-64.1215
47.55	-64.2612
47.6	-64.39
47.65	-64.4118
47.7	-64.3506
47.75	-64.307
47.8	-64.3463
47.85	-64.4318
47.9	-64.4583
47.95	-64.4035
48	-64.3687
48.05	-64.3894
48.1	-64.3796
48.15	-64.2802
48.2	-64.1732
48.25	-64.1807
48.3	-64.2476
48.35	-64.2413
48.4	-64.1871
48.45	-64.1866
48.5	-64.256
48.55	-64.339
48.6	-64.4223
48.65	-64.5106
48.7	-64.5332
48.75	-64.4774
48.8	-64.435
48.85	-64.4278
48.9	-64.4242
48.95	-64.4593
49	-64.5796
49.05	-64.7412
49.1	-64.8224
49.15	-64.7852
49.2	-64.7168
49.25	-64.6462
49.3	-64.549
49.35	-64.4525
49.4	-64.3678
49.45	-64.2868
49.5	-64.1972
49.55	-64.076
49.6	-63.9952
49.65	-64.044
49.7	-64.1756
49.75	-64.3474
49.8	-64.5333
49.85	-64.6094
49.9	-64.5519
49.95	-64.4975
50	-64.487
50.05	-64.4701
50.1	-64.4487
50.15	-64.447
50.2	-64.4887
50.25	-64.5612
50.3	-64.5918
50.35	-64.5863
50.4	-64.5861
50.45	-64.5069
50.5	-64.3525
50.55	-64.2955
50.6	-64.3448
50.65	-64.3876
50.7	-64.4677
50.75	-64.628
50.8	-64.7957
50.85	-64.9518
50.9	-65.0461
50.95	-64.938
51	-64.7033
51.05	-64.6001
51.1	-64.6471
51.15	-64.6894
51.2	-64.715
51.25	-64.7588
51.3	-64.7902
51.35	-64.8137
51.4	-64.8207
51.45	-64.7259
51.5	-64.555
51.55	-64.4597
51.6	-64.4493
51.65	-64.4316
51.7	-64.4548
51.75	-64.5829
51.8	-64.7056
51.85	-64.7251
51.9	-64.6973
51.95	-64.6743
52	-64.6672
52.05	-64.6995
52.1	-64.7768
52.15	-64.8782
52.2	-64.9844
52.25	-65.1018
52.3	-65.1875
52.35	-65.1695
52.4	-65.0734
52.45	-65.0064
52.5	-64.9658
52.55	-64.8418
52.6	-64.6383
52.65	-64.5246
52.7	-64.5943
52.75	-64.7395
52.8	-64.8076
52.85	-64.7713
52.9	-64.7211
52.95	-64.7851
53	-64.9893
53.05	-65.1873
53.1	-65.2306
53.15	-65.1516
53.2	-65.0853
53.25	-65.0974
53.3	-65.1257
53.35	-65.0843
53.4	-64.9968
53.45	-64.9366
53.5	-64.8933
53.55	-64.8408
53.6	-64.8109
53.65	-64.8054
53.7	-64.7659
53.75	-64.7093
53.8	-64.7077
53.85	-64.7572
53.9	-64.8032
53.95	-64.8311
54	-64.8209
54.05	-64.7538
54.1	-64.707
54.15	-64.7751
54.2	-64.9285
54.25	-65.0502
54.3	-65.1061
54.35	-65.1157
54.4	-65.0482
54.45	-64.9123
54.5	-64.8247
54.55	-64.8892
54.6	-65.0304
54.65	-65.077
54.7	-64.9874
54.75	-64.8876
54.8	-64.8836
54.85	-64.941
54.9	-64.994
54.95	-65.0116
55	-64.9736
55.05	-64.8882
55.1	-64.8316
55.15	-64.8806
55.2	-64.9907
55.25	-65.0694
55.3	-65.0714
55.35	-64.9908
55.4	-64.8852
55.45	-64.8614
55.5	-64.9489
55.55	-65.0087
55.6	-64.9159
55.65	-64.7523
55.7	-64.6891
55.75	-64.7525
55.8	-64.7849
55.85	-64.7022
55.9	-64.6129
55.95	-64.6138
56	-64.665
56.05	-64.6593
56.1	-64.5616
56.15	-64.4433
56.2	-64.4081
56.25	-64.4848
56.3	-64.5661
56.35	-64.5722
56.4	-64.5748
56.45	-64.654
56.5	-64.7724
56.55	-64.8446
56.6	-64.8949
56.65	-64.9951
56.7	-65.0754
56.75	-65.0272
56.8	-64.8853
56.85	-64.7901
56.9	-64.7994
56.95	-64.8109
57	-64.7673
57.05	-64.7235
57.1	-64.6574
57.15	-64.5278
57.2	-64.4141
57.25	-64.4046
57.3	-64.4816
57.35	-64.5778
57.4	-64.7095
57.45	-64.8934
57.5	-65.0073
57.55	-64.9996
57.6	-64.9725
57.65	-64.9592
57.7	-64.921
57.75	-64.8465
57.8	-64.7523
57.85	-64.6879
57.9	-64.6522
57.95	-64.5801
58	-64.4831
58.05	-64.4071
58.1	-64.3458
58.15	-64.284
58.2	-64.1873
58.25	-64.0532
58.3	-63.9719
58.35	-63.9942
58.4	-64.1003
58.45	-64.2936
58.5	-64.5519
58.55	-64.8071
58.6	-65.0068
58.65	-65.0788
58.7	-64.9994
58.75	-64.8982
58.8	-64.8521
58.85	-64.7647
58.9	-64.6237
58.95	-64.542
59	-64.5218
59.05	-64.5166
59.1	-64.5617
59.15	-64.661
59.2	-64.7753
59.25	-64.8747
59.3	-64.8869
59.35	-64.7859
59.4	-64.6899
59.45	-64.6782
59.5	-64.6747
59.55	-64.662
59.6	-64.7187
59.65	-64.8105
59.7	-64.8663
59.75	-64.9121
59.8	-64.916
59.85	-64.8014
59.9	-64.657
59.95	-64.5765
60	-64.4623
60.05	-64.2909
60.1	-64.2263
60.15	-64.3103
60.2	-64.4075
60.25	-64.449
60.3	-64.4299
60.35	-64.3757
60.4	-64.3913
60.45	-64.5225
60.5	-64.6678
60.55	-64.6821
60.6	-64.5377
60.65	-64.3055
60.7	-64.0548
60.75	-63.8644
60.8	-63.8294
60.85	-63.9528
60.9	-64.1152
60.95	-64.1887
61	-64.1628
61.05	-64.1243
61.1	-64.1296
61.15	-64.1361
61.2	-64.1099
61.25	-64.0899
61.3	-64.1122
61.35	-64.1517
61.4	-64.2005
61.45	-64.283
61.5	-64.4062
61.55	-64.5593
61.6	-64.7321
61.65	-64.8651
61.7	-64.8912
61.75	-64.8251
61.8	-64.729
61.85	-64.6322
61.9	-64.5457
61.95	-64.4874
62	-64.4915
62.05	-64.554
62.1	-64.5982
62.15	-64.5777
62.2	-64.5674
62.25	-64.6089
62.3	-64.6093
62.35	-64.5359
62.4	-64.5169
62.45	-64.6543
62.5	-64.8653
62.55	-65.0079
62.6	-65.0085
62.65	-64.8892
62.7	-64.7864
62.75	-64.8361
62.8	-65.0076
62.85	-65.1409
62.9	-65.1536
62.95	-65.0707
63	-64.9162
63.05	-64.7176
63.1	-64.5745
63.15	-64.5974
63.2	-64.7073
63.25	-64.7032
63.3	-64.5494
63.35	-64.411
63.4	-64.4123
63.45	-64.5088
63.5	-64.5992
63.55	-64.6001
63.6	-64.5198
63.65	-64.4963
63.7	-64.6355
63.75	-64.85
63.8	-64.9424
63.85	-64.886
63.9	-64.8357
63.95	-64.8617
64	-64.8921
64.05	-64.868
64.1	-64.8231
64.15	-64.7717
64.2	-64.6767
64.25	-64.5885
64.3	-64.6051
64.35	-64.7205
64.4	-64.8255
64.45	-64.8661
64.5	-64.8945
64.55	-64.9311
64.6	-64.9416
64.65	-64.9114
64.7	-64.8363
64.75	-64.7126
64.8	-64.5702
64.85	-64.4962
64.9	-64.5589
64.95	-64.717
65	-64.8773
65.05	-64.9754
65.1	-65.0086
65.15	-65.0051
65.2	-64.9773
65.25	-64.9467
65.3	-64.9035
65.35	-64.8272
65.4	-64.7698
65.45	-64.7545
65.5	-64.7535
65.55	-64.7693
65.6	-64.8103
65.65	-64.8926
65.7	-65.0176
65.75	-65.1334
65.8	-65.1937
65.85	-65.1624
65.9	-65.0498
65.95	-64.9706
66	-65.003
66.05	-65.1232
66.1	-65.2675
66.15	-65.349
66.2	-65.3561
66.25	-65.3298
66.3	-65.2464
66.35	-65.1409
66.4	-65.1131
66.45	-65.1226
66.5	-65.0726
66.55	-64.9502
66.6	-64.7616
66.65	-64.5708
66.7	-64.462
66.75	-64.4119
66.8	-64.3991
66.85	-64.4565
66.9	-64.5714
66.95	-64.7368
67	-64.9283
67.05	-65.039
67.1	-65.0574
67.15	-65.0621
67.2	-65.0172
67.25	-64.9094
67.3	-64.8597
67.35	-64.8751
67.4	-64.8328
67.45	-64.7251
67.5	-64.6363
67.55	-64.6132
67.6	-64.6462
67.65	-64.6536
67.7	-64.5832
67.75	-64.5383
67.8	-64.5758
67.85	-64.5447
67.9	-64.3941
67.95	-64.2917
68	-64.2977
68.05	-64.3242
68.1	-64.3752
68.15	-64.4675
68.2	-64.4954
68.25	-64.4523
68.3	-64.4855
68.35	-64.5849
68.4	-64.6009
68.45	-64.5357
68.5	-64.4999
68.55	-64.5168
68.6	-64.5656
68.65	-64.6506
68.7	-64.7567
68.75	-64.8158
68.8	-64.7378
68.85	-64.5389
68.9	-64.2986
68.95	-64.0589
69	-63.8888
69.05	-63.8727
69.1	-63.9973
69.15	-64.1953
69.2	-64.4267
69.25	-64.6282
69.3	-64.698
69.35	-64.601
69.4	-64.4447
69.45	-64.3919
69.5	-64.4301
69.55	-64.4026
69.6	-64.2995
69.65	-64.2673
69.7	-64.3138
69.75	-64.3124
69.8	-64.226
69.85	-64.1309
69.9	-64.0957
69.95	-64.1477
70	-64.2552
70.05	-64.3397
70.1	-64.3657
70.15	-64.412
70.2	-64.5623
70.25	-64.7652
70.3	-64.8681
70.35	-64.7936
70.4	-64.5951
70.45	-64.3868
70.5	-64.2693
70.55	-64.2878
70.6	-64.4204
70.65	-64.5586
70.7	-64.5885
70.75	-64.5075
70.8	-64.421
70.85	-64.3757
70.9	-64.3078
70.95	-64.2006
71	-64.1521
71.05	-64.2564
71.1	-64.4648
71.15	-64.6153
71.2	-64.5805
71.25	-64.4054
71.3	-64.2773
71.35	-64.3239
71.4	-64.5098
71.45	-64.7055
71.5	-64.8215
71.55	-64.8242
71.6	-64.7056
71.65	-64.5267
71.7	-64.4089
71.75	-64.434
71.8	-64.5169
71.85	-64.4926
71.9	-64.3509
71.95	-64.2522
72	-64.2944
72.05	-64.3607
72.1	-64.2965
72.15	-64.1152
72.2	-63.9717
72.25	-63.9955
72.3	-64.1408
72.35	-64.2601
72.4	-64.2771
72.45	-64.2621
72.5	-64.333
72.55	-64.4754
72.6	-64.5561
72.65	-64.491
72.7	-64.3643
72.75	-64.3223
72.8	-64.3588
72.85	-64.3742
72.9	-64.3393
72.95	-64.297
73	-64.2875
73.05	-64.2783
73.1	-64.2298
73.15	-64.1802
73.2	-64.2081
73.25	-64.3359
73.3	-64.4525
73.35	-64.4554
73.4	-64.4036
73.45	-64.3865
73.5	-64.3943
73.55	-64.3746
73.6	-64.3479
73.65	-64.3803
73.7	-64.4245
73.75	-64.3831
73.8	-64.267
73.85	-64.1597
73.9	-64.1169
73.95	-64.1291
74	-64.1675
74.05	-64.203
74.1	-64.1592
74.15	-64.0174
74.2	-63.8574
74.25	-63.7045
74.3	-63.5726
74.35	-63.5318
74.4	-63.5804
74.45	-63.6554
74.5	-63.6951
74.55	-63.6548
74.6	-63.5808
74.65	-63.5365
74.7	-63.5037
74.75	-63.4846
74.8	-63.5042
74.85	-63.5061
74.9	-63.4279
74.95	-63.2768
75	-63.1217
75.05	-63.055
75.1	-63.0678
75.15	-63.0734
75.2	-63.0898
75.25	-63.1563
75.3	-63.1951
75.35	-63.1559
75.4	-63.0437
75.45	-62.8541
75.5	-62.6988
75.55	-62.6942
75.6	-62.7258
75.65	-62.6969
75.7	-62.7116
75.75	-62.7778
75.8	-62.7839
75.85	-62.7284
75.9	-62.636
75.95	-62.5064
76	-62.4093
76.05	-62.3604
76.1	-62.2806
76.15	-62.2002
76.2	-62.1806
76.25	-62.121
76.3	-61.9915
76.35	-61.9551
76.4	-62.0441
76.45	-62.1267
76.5	-62.2061
76.55	-62.3368
76.6	-62.4148
76.65	-62.3753
76.7	-62.3303
76.75	-62.3329
76.8	-62.2999
76.85	-62.1997
76.9	-62.0749
76.95	-61.9361
77	-61.7709
77.05	-61.5994
77.1	-61.5134
77.15	-61.547
77.2	-61.5907
77.25	-61.6051
77.3	-61.6935
77.35	-61.8861
77.4	-62.0389
77.45	-62.0418
77.5	-61.947
77.55	-61.8878
77.6	-61.9388
77.65	-62.0364
77.7	-62.0387
77.75	-61.9066
77.8	-61.7462
77.85	-61.6567
77.9	-61.5929
77.95	-61.4804
78	-61.3844
78.05	-61.4112
78.1	-61.4893
78.15	-61.4485
78.2	-61.2983
78.25	-61.2044
78.3	-61.2122
78.35	-61.2072
78.4	-61.1343
78.45	-61.0481
78.5	-60.9966
78.55	-60.9931
78.6	-61.0338
78.65	-61.0886
78.7	-61.1112
78.75	-61.1163
78.8	-61.1601
78.85	-61.2286
78.9	-61.2396
78.95	-61.1804
79	-61.1142
79.05	-61.0658
79.1	-61.0088
79.15	-60.9611
79.2	-60.9998
79.25	-61.1181
79.3	-61.2172
79.35	-61.2269
79.4	-61.1452
79.45	-61.0142
79.5	-60.904
79.55	-60.8801
79.6	-60.9204
79.65	-60.9659
79.7	-61.0114
79.75	-61.0924
79.8	-61.2067
79.85	-61.2798
79.9	-61.2821
79.95	-61.2755
80	-61.3009
80.05	-61.3263
80.1	-61.3486
80.15	-61.4026
80.2	-61.419
80.25	-61.3141
80.3	-61.1699
80.35	-61.1439
80.4	-61.2491
80.45	-61.3403
80.5	-61.3436
80.55	-61.3011
80.6	-61.2462
80.65	-61.1974
80.7	-61.2011
80.75	-61.2809
80.8	-61.3703
80.85	-61.4109
80.9	-61.3967
80.95	-61.2991
81	-61.144
81.05	-61.0314
81.1	-61.0204
81.15	-61.1053
81.2	-61.2445
81.25	-61.3851
81.3	-61.4843
81.35	-61.5442
81.4	-61.5851
81.45	-61.5904
81.5	-61.5595
81.55	-61.5013
81.6	-61.4173
81.65	-61.358
81.7	-61.3689
81.75	-61.4557
81.8	-61.5869
81.85	-61.68
81.9	-61.686
81.95	-61.6385
82	-61.6339
82.05	-61.7402
82.1	-61.8829
82.15	-61.9686
82.2	-62.0114
82.25	-62.0445
82.3	-62.0843
82.35	-62.1236
82.4	-62.1298
82.45	-62.1006
82.5	-62.0059
82.55	-61.8081
82.6	-61.6025
82.65	-61.5175
82.7	-61.5582
82.75	-61.6432
82.8	-61.6997
82.85	-61.7425
82.9	-61.8112
82.95	-61.8739
83	-61.9217
83.05	-61.9789
83.1	-62.0186
83.15	-62.0642
83.2	-62.1595
83.25	-62.2287
83.3	-62.2242
83.35	-62.1959
83.4	-62.1518
83.45	-62.1075
83.5	-62.0864
83.55	-62.0319
83.6	-61.9711
83.65	-61.9936
83.7	-62.0248
83.75	-62.0225
83.8	-62.1287
83.85	-62.3489
83.9	-62.5089
83.95	-62.5684
84	-62.5876
84.05	-62.57
84.1	-62.5614
84.15	-62.6049
84.2	-62.6262
84.25	-62.6085
84.3	-62.6304
84.35	-62.6508
84.4	-62.6076
84.45	-62.585
84.5	-62.624
84.55	-62.6622
84.6	-62.6976
84.65	-62.7135
84.7	-62.5977
84.75	-62.3905
84.8	-62.2887
84.85	-62.3071
84.9	-62.3198
84.95	-62.3581
85	-62.5124
85.05	-62.6976
85.1	-62.7687
85.15	-62.7009
85.2	-62.56
85.25	-62.4645
85.3	-62.4999
85.35	-62.5887
85.4	-62.5989
85.45	-62.5139
85.5	-62.441
85.55	-62.4688
85.6	-62.5675
85.65	-62.6857
85.7	-62.8135
85.75	-62.9334
85.8	-63.0048
85.85	-63.0268
85.9	-63.0347
85.95	-63.0291
86	-62.9843
86.05	-62.9139
86.1	-62.8504
86.15	-62.8164
86.2	-62.836
86.25	-62.9179
86.3	-63.0144
86.35	-63.0597
86.4	-63.0553
86.45	-63.0513
86.5	-63.0489
86.55	-62.9883
86.6	-62.8763
86.65	-62.7987
86.7	-62.7505
86.75	-62.6222
86.8	-62.4262
86.85	-62.3246
86.9	-62.3909
86.95	-62.524
87	-62.6252
87.05	-62.7163
87.1	-62.8641
87.15	-63.0749
87.2	-63.2603
87.25	-63.3303
87.3	-63.2924
87.35	-63.2348
87.4	-63.2018
87.45	-63.1666
87.5	-63.1234
87.55	-63.1216
87.6	-63.2212
87.65	-63.3795
87.7	-63.4634
87.75	-63.4068
87.8	-63.2865
87.85	-63.1971
87.9	-63.1506
87.95	-63.129
88	-63.1192
88.05	-63.1152
88.1	-63.0937
88.15	-63.0301
88.2	-62.9514
88.25	-62.9381
88.3	-63.0632
88.35	-63.2635
88.4	-63.3764
88.45	-63.3499
88.5	-63.3364
88.55	-63.4941
88.6	-63.7281
88.65	-63.8035
88.7	-63.6478
88.75	-63.4173
88.8	-63.2802
88.85	-63.2357
88.9	-63.2248
88.95	-63.2387
89	-63.2694
89.05	-63.3019
89.1	-63.3929
89.15	-63.6181
89.2	-63.8902
89.25	-64.0427
89.3	-64.0487
89.35	-63.9946
89.4	-63.9551
89.45	-63.9252
89.5	-63.8741
89.55	-63.8093
89.6	-63.7627
89.65	-63.7725
89.7	-63.8246
89.75	-63.8571
89.8	-63.859
89.85	-63.8771
89.9	-63.9397
89.95	-63.9899
90	-63.9733
90.05	-63.9472
90.1	-63.9535
90.15	-63.9433
90.2	-63.893
90.25	-63.8669
90.3	-63.937
90.35	-64.0837
90.4	-64.2678
90.45	-64.4707
90.5	-64.6204
90.55	-64.6856
90.6	-64.7174
90.65	-64.7182
90.7	-64.6853
90.75	-64.6691
90.8	-64.6955
90.85	-64.7382
90.9	-64.7297
90.95	-64.6657
91	-64.6212
91.05	-64.5745
91.1	-64.4552
91.15	-64.2998
91.2	-64.2003
91.25	-64.2359
91.3	-64.3742
91.35	-64.4485
91.4	-64.4147
91.45	-64.3978
91.5	-64.4634
91.55	-64.6079
91.6	-64.7857
91.65	-64.8939
91.7	-64.9254
91.75	-64.9605
91.8	-65.0087
91.85	-65.0816
91.9	-65.199
91.95	-65.2777
92	-65.2737
92.05	-65.2291
92.1	-65.1382
92.15	-65.0614
92.2	-65.1287
92.25	-65.2683
92.3	-65.3177
92.35	-65.3094
92.4	-65.3066
92.45	-65.2705
92.5	-65.2372
92.55	-65.2702
92.6	-65.3196
92.65	-65.355
92.7	-65.3868
92.75	-65.3607
92.8	-65.2918
92.85	-65.2896
92.9	-65.3668
92.95	-65.4834
93	-65.6428
93.05	-65.7523
93.1	-65.6726
93.15	-65.5176
93.2	-65.5089
93.25	-65.5868
93.3	-65.5959
93.35	-65.6057
93.4	-65.6945
93.45	-65.7717
93.5	-65.8063
93.55	-65.8517
93.6	-65.8576
93.65	-65.7843
93.7	-65.7299
93.75	-65.7919
93.8	-65.9677
93.85	-66.1525
93.9	-66.218
93.95	-66.1115
94	-65.8961
94.05	-65.6945
94.1	-65.5912
94.15	-65.5724
94.2	-65.578
94.25	-65.596
94.3	-65.667
94.35	-65.7767
94.4	-65.8543
94.45	-65.8726
94.5	-65.8563
94.55	-65.7953
94.6	-65.669
94.65	-65.5281
94.7	-65.4545
94.75	-65.4563
94.8	-65.5285
94.85	-65.7035
94.9	-65.9699
94.95	-66.2271
95	-66.4183
95.05	-66.5693
95.1	-66.6765
95.15	-66.6692
95.2	-66.5365
95.25	-66.3693
95.3	-66.2254
95.35	-66.0696
95.4	-65.9136
95.45	-65.8342
95.5	-65.8435
95.55	-65.8913
95.6	-65.9632
95.65	-66.0736
95.7	-66.1988
95.75	-66.311
95.8	-66.3976
95.85	-66.4192
95.9	-66.3326
95.95	-66.2073
96	-66.1902
96.05	-66.3318
96.1	-66.5631
96.15	-66.7861
96.2	-66.9335
96.25	-66.9254
96.3	-66.7099
96.35	-66.3999
96.4	-66.2156
96.45	-66.25
96.5	-66.3683
96.55	-66.4124
96.6	-66.3714
96.65	-66.3205
96.7	-66.3141
96.75	-66.3221
96.8	-66.2873
96.85	-66.2184
96.9	-66.188
96.95	-66.2327
97	-66.2919
97.05	-66.321
97.1	-66.3533
97.15	-66.4103
97.2	-66.4508
97.25	-66.4561
97.3	-66.4747
97.35	-66.5166
97.4	-66.5134
97.45	-66.3996
97.5	-66.2367
97.55	-66.1759
97.6	-66.2168
97.65	-66.2119
97.7	-66.1157
97.75	-66.0427
97.8	-66.0815
97.85	-66.1579
97.9	-66.1741
97.95	-66.1302
98	-66.0847
98.05	-66.0936
98.1	-66.1381
98.15	-66.1771
98.2	-66.2192
98.25	-66.2815
98.3	-66.3498
98.35	-66.3787
98.4	-66.3631
98.45	-66.3438
98.5	-66.3181
98.55	-66.2552
98.6	-66.1444
98.65	-66.0399
98.7	-66.0448
98.75	-66.1517
98.8	-66.2719
98.85	-66.377
98.9	-66.4296
98.95	-66.4039
99	-66.3621
99.05	-66.3283
99.1	-66.2497
99.15	-66.1304
99.2	-66.1016
99.25	-66.2716
99.3	-66.5294
99.35	-66.689
99.4	-66.7192
99.45	-66.6673
99.5	-66.5748
99.55	-66.4656
99.6	-66.3234
99.65	-66.1944
99.7	-66.1412
99.75	-66.1112
99.8	-66.0707
99.85	-66.0387
99.9	-65.9726
99.95	-65.8786
[truncated: 49,612 more rows]

## Sheet: Figure 3j
Fig 3j 90	mp (mV)		Figure 3 j	90 degree			Fig 3i his	90		Figure 3j histogram											Stimuli with mechanical stimulation (magenta) then current (green)
0	-64.3441							0.055001													Histogram derived from spike activity)				Angle 90 degree
0.05	-64.6642							0.0499995
0.1	-64.8183							0.055001
0.15	-64.7467							0.055001
0.2	-64.6491							0.0575005
0.25	-64.7216							0.055001
0.3	-64.8093							0.0575005
0.35	-64.7271							0.055001
0.4	-64.6256							0.055001
0.45	-64.7554							0.055001
0.5	-64.9765							0.0575005
0.55	-64.9736							0.055001
0.6	-64.7807							0.0575005
0.65	-64.7178							0.0575005
0.7	-64.8735							0.0575005
0.75	-64.9976							0.0575005
0.8	-64.9268							0.055001
0.85	-64.8316							0.055001
0.9	-64.8966							0.0575005
0.95	-64.9892							0.0575005
1	-64.8962							0.0575005
1.05	-64.7267							0.055001
1.1	-64.7195							0.055001
1.15	-64.8224							0.055001
1.2	-64.8499							0.055001
1.25	-64.8287							0.0574975
1.3	-64.8852							0.055001
1.35	-65.0383							0.0574975
1.4	-65.2366							0.055001
1.45	-65.3886							0.055001
1.5	-65.3924							0.0574975
1.55	-65.2553							0.0574975
1.6	-65.0366							0.0574975
1.65	-64.7834							0.0574975
1.7	-64.6094							0.055001
1.75	-64.6202							0.055001
1.8	-64.7674							0.055001
1.85	-64.8696							0.0574975
1.9	-64.8107							0.0574975
1.95	-64.6233							0.0574975
2	-64.4244							0.0574975
2.05	-64.3555							0.055001
2.1	-64.4677							0.0574975
2.15	-64.6821							0.0574975
2.2	-64.9027							0.0574975
2.25	-65.1003							0.055001
2.3	-65.2232							0.0574975
2.35	-65.2004							0.0574975
2.4	-65.0466							0.055001
2.45	-64.8654							0.0574975
2.5	-64.7297							0.055001
2.55	-64.613							0.055001
2.6	-64.4883							0.055001
2.65	-64.4431							0.055001
2.7	-64.5864							0.052499
2.75	-64.8286							0.055001
2.8	-64.9451							0.055001
2.85	-64.8505							0.0575005
2.9	-64.6793							0.055001
2.95	-64.5863							0.0575005
3	-64.5915							0.0575005
3.05	-64.6454							0.052499
3.1	-64.7082							0.055001
3.15	-64.7673							0.0575005
3.2	-64.8209							0.055001
3.25	-64.8808							0.0575005
3.3	-64.9595							0.0575005
3.35	-65.0266							0.0575005
3.4	-65.055							0.055001
3.45	-65.053							0.055001
3.5	-65.048							0.055001
3.55	-65.0514							0.055001
3.6	-65.0287							0.055001
3.65	-64.9582							0.055001
3.7	-64.8485							0.055001
3.75	-64.7393							0.0574975
3.8	-64.6972							0.0574975
3.85	-64.7277							0.055001
3.9	-64.7965							0.055001
3.95	-64.8883							0.0574975
4	-64.9832							0.0574975
4.05	-65.0719							0.055001
4.1	-65.16							0.0574975
4.15	-65.2476							0.055001
4.2	-65.3088							0.0574975
4.25	-65.2777							0.0574975
4.3	-65.1728							0.055001
4.35	-65.1267							0.055001
4.4	-65.1861							0.0574975
4.45	-65.2639							0.0574975
4.5	-65.2558							0.0574975
4.55	-65.1336							0.0574975
4.6	-65.0002							0.0574975
4.65	-64.9485							0.055001
4.7	-64.9307							0.0564975
4.75	-64.9164							0.056
4.8	-64.9576							0.055001
4.85	-65.0327							0.055001
4.9	-65.051							0.052499
4.95	-64.9943							0.0574975
5	-64.9471							0.055001
5.05	-64.9613							0.055001
5.1	-64.9915							0.055001
5.15	-65.0553							0.052499
5.2	-65.2003							0.052499
5.25	-65.3391							0.052499
5.3	-65.4186							0.052499
5.35	-65.4823							0.052499
5.4	-65.4904							0.055001
5.45	-65.4077							0.055001
5.5	-65.3031							0.055001
5.55	-65.2213							0.052499
5.6	-65.1771							0.0575005
5.65	-65.1831							0.0575005
5.7	-65.2033							0.055001
5.75	-65.2177							0.055001
5.8	-65.1932							0.0575005
5.85	-65.0488							0.055001
5.9	-64.8518							0.055001
5.95	-64.7577							0.055001
6	-64.7449							0.0575005
6.05	-64.7668							0.055001
6.1	-64.8649							0.0575005
6.15	-64.978							0.052499
6.2	-65.0251							0.055001
6.25	-65.0311							0.0574975
6.3	-64.9757							0.055001
6.35	-64.8434							0.055001
6.4	-64.764							0.055001
6.45	-64.8314							0.052499
6.5	-64.9705							0.055001
6.55	-65.0695							0.0574975
6.6	-65.0402							0.052499
6.65	-64.8687							0.055001
6.7	-64.7227							0.0574975
6.75	-64.7294							0.055001
6.8	-64.7397							0.055001
6.85	-64.6576							0.0574975
6.9	-64.633							0.055001
6.95	-64.6944							0.0574975
7	-64.6971							0.055001
7.05	-64.6657							0.055001
7.1	-64.709							0.0574975
7.15	-64.751							0.055001
7.2	-64.7327							0.055001
7.25	-64.7603							0.0574975
7.3	-64.8273							0.0574975
7.35	-64.8073							0.055001
7.4	-64.7569							0.055001
7.45	-64.7954							0.0574975
7.5	-64.8297
7.55	-64.7748
7.6	-64.7593
7.65	-64.8567
7.7	-64.9308
7.75	-64.9219
7.8	-64.9338
7.85	-64.9594
7.9	-64.881
7.95	-64.7475
8	-64.7064
8.05	-64.716
8.1	-64.6619
8.15	-64.6552
8.2	-64.8348
8.25	-65.0291
8.3	-65.0144
8.35	-64.9076
8.4	-64.9075
8.45	-64.9186
8.5	-64.806
8.55	-64.7182
8.6	-64.7821
8.65	-64.8029
8.7	-64.6197
8.75	-64.4687
8.8	-64.6249
8.85	-64.9169
8.9	-64.9773
8.95	-64.8162
9	-64.7362
9.05	-64.7767
9.1	-64.6885
9.15	-64.4469
9.2	-64.3217
9.25	-64.4053
9.3	-64.4876
9.35	-64.4584
9.4	-64.4719
9.45	-64.6203
9.5	-64.7723
9.55	-64.8374
9.6	-64.8554
9.65	-64.7957
9.7	-64.6316
9.75	-64.4938
9.8	-64.4719
9.85	-64.5066
9.9	-64.5453
9.95	-64.5854
10	-64.6034
10.05	-64.5225
10.1	-64.3552
10.15	-64.2714
10.2	-64.3467
10.25	-64.4502
10.3	-64.4525
10.35	-64.3905
10.4	-64.3656
10.45	-64.4115
10.5	-64.4736
10.55	-64.4735
10.6	-64.4251
10.65	-64.4489
10.7	-64.6
10.75	-64.769
10.8	-64.852
10.85	-64.8881
10.9	-64.9543
10.95	-65.0129
11	-64.9769
11.05	-64.8381
11.1	-64.6665
11.15	-64.5142
11.2	-64.3988
11.25	-64.3731
11.3	-64.4798
11.35	-64.6548
11.4	-64.7382
11.45	-64.6344
11.5	-64.4333
11.55	-64.3052
11.6	-64.3094
11.65	-64.3584
11.7	-64.3802
11.75	-64.3913
11.8	-64.437
11.85	-64.5599
11.9	-64.73
11.95	-64.8778
12	-65.01
12.05	-65.1394
12.1	-65.1833
12.15	-65.0646
12.2	-64.8674
12.25	-64.7361
12.3	-64.6575
12.35	-64.5742
12.4	-64.5368
12.45	-64.5775
12.5	-64.6448
12.55	-64.6775
12.6	-64.6837
12.65	-64.7063
12.7	-64.7232
12.75	-64.7224
12.8	-64.7338
12.85	-64.731
12.9	-64.7164
12.95	-64.7611
13	-64.8378
13.05	-64.8169
13.1	-64.6437
13.15	-64.4508
13.2	-64.4269
13.25	-64.5507
13.3	-64.6529
13.35	-64.6608
13.4	-64.599
13.45	-64.5193
13.5	-64.4799
13.55	-64.4973
13.6	-64.548
13.65	-64.5594
13.7	-64.4562
13.75	-64.3296
13.8	-64.3236
13.85	-64.4162
13.9	-64.5504
13.95	-64.7044
14	-64.7921
14.05	-64.7716
14.1	-64.699
14.15	-64.6217
14.2	-64.598
14.25	-64.6567
14.3	-64.7274
14.35	-64.7686
14.4	-64.7691
14.45	-64.6728
14.5	-64.5153
14.55	-64.4117
14.6	-64.371
14.65	-64.3666
14.7	-64.4118
14.75	-64.4679
14.8	-64.5288
14.85	-64.6495
14.9	-64.7708
14.95	-64.8045
15	-64.8326
15.05	-64.9605
15.1	-65.1266
15.15	-65.2187
15.2	-65.1883
15.25	-65.0601
15.3	-64.9844
15.35	-65.0463
15.4	-65.0512
15.45	-64.846
15.5	-64.6289
15.55	-64.5861
15.6	-64.5973
15.65	-64.5934
15.7	-64.6881
15.75	-64.8222
15.8	-64.8289
15.85	-64.7675
15.9	-64.7476
15.95	-64.7112
16	-64.6665
16.05	-64.7267
16.1	-64.8126
16.15	-64.7544
16.2	-64.6472
16.25	-64.6898
16.3	-64.8074
16.35	-64.8177
16.4	-64.7823
16.45	-64.8357
16.5	-64.8694
16.55	-64.7428
16.6	-64.5906
16.65	-64.5792
16.7	-64.6032
16.75	-64.5575
16.8	-64.5992
16.85	-64.8028
16.9	-64.9172
16.95	-64.7965
17	-64.697
17.05	-64.8121
17.1	-64.9261
17.15	-64.8457
17.2	-64.747
17.25	-64.8006
17.3	-64.8581
17.35	-64.7578
17.4	-64.6303
17.45	-64.6581
17.5	-64.7597
17.55	-64.7591
17.6	-64.7072
17.65	-64.7566
17.7	-64.8477
17.75	-64.8374
17.8	-64.7998
17.85	-64.8691
17.9	-64.9673
17.95	-64.9746
18	-64.9262
18.05	-64.893
18.1	-64.9227
18.15	-65.0394
18.2	-65.1555
18.25	-65.1782
18.3	-65.1618
18.35	-65.1805
18.4	-65.2147
18.45	-65.1831
18.5	-65.0574
18.55	-64.9204
18.6	-64.827
18.65	-64.7448
18.7	-64.6944
18.75	-64.7661
18.8	-64.9162
18.85	-64.9759
18.9	-64.8831
18.95	-64.7376
19	-64.6301
19.05	-64.5612
19.1	-64.4882
19.15	-64.3964
19.2	-64.3412
19.25	-64.3915
19.3	-64.5449
19.35	-64.7262
19.4	-64.8811
19.45	-65.0223
19.5	-65.1714
19.55	-65.2613
19.6	-65.1887
19.65	-64.9786
19.7	-64.8045
19.75	-64.7621
19.8	-64.7374
19.85	-64.6239
19.9	-64.4776
19.95	-64.3871
20	-64.3646
20.05	-64.3963
20.1	-64.4714
20.15	-64.5464
20.2	-64.6131
20.25	-64.7062
20.3	-64.7787
20.35	-64.7649
20.4	-64.7174
20.45	-64.785
20.5	-65.0249
20.55	-65.2534
20.6	-65.2513
20.65	-65.0484
20.7	-64.8396
20.75	-64.7242
20.8	-64.6653
20.85	-64.6675
20.9	-64.7361
20.95	-64.744
21	-64.6655
21.05	-64.6501
21.1	-64.7138
21.15	-64.7312
21.2	-64.684
21.25	-64.6838
21.3	-64.796
21.35	-64.9393
21.4	-65.0253
21.45	-65.069
21.5	-65.1038
21.55	-65.1652
21.6	-65.2446
21.65	-65.2296
21.7	-65.0833
21.75	-64.9293
21.8	-64.8806
21.85	-64.9104
21.9	-64.8906
21.95	-64.7935
22	-64.7364
22.05	-64.7537
22.1	-64.7949
22.15	-64.873
22.2	-64.9535
22.25	-64.9383
22.3	-64.8183
22.35	-64.6745
22.4	-64.6314
22.45	-64.737
22.5	-64.8906
22.55	-65.0278
22.6	-65.1573
22.65	-65.1996
22.7	-65.1116
22.75	-64.9689
22.8	-64.787
22.85	-64.59
22.9	-64.5031
22.95	-64.5638
23	-64.7029
23.05	-64.8484
23.1	-64.8935
23.15	-64.815
23.2	-64.7665
23.25	-64.8269
23.3	-64.9018
23.35	-64.9368
23.4	-64.9477
23.45	-64.9192
23.5	-64.8655
23.55	-64.8069
23.6	-64.715
23.65	-64.6603
23.7	-64.744
23.75	-64.8551
23.8	-64.8438
23.85	-64.7952
23.9	-64.8161
23.95	-64.8087
24	-64.7231
24.05	-64.6761
24.1	-64.6819
24.15	-64.6415
24.2	-64.5808
24.25	-64.5805
24.3	-64.6152
24.35	-64.6906
24.4	-64.8501
24.45	-64.9752
24.5	-64.9345
24.55	-64.8544
24.6	-64.9054
24.65	-65.0051
24.7	-65.0386
24.75	-65.0845
24.8	-65.171
24.85	-65.1459
24.9	-64.9878
24.95	-64.8759
25	-64.8622
25.05	-64.8331
25.1	-64.771
25.15	-64.7564
25.2	-64.7759
25.25	-64.7442
25.3	-64.69
25.35	-64.7334
25.4	-64.8615
25.45	-64.9098
25.5	-64.8658
25.55	-64.9304
25.6	-65.1121
25.65	-65.1251
25.7	-64.9061
25.75	-64.7844
25.8	-64.9328
25.85	-65.0883
25.9	-65.024
25.95	-64.9249
26	-65.0183
26.05	-65.1539
26.1	-65.1069
26.15	-64.9661
26.2	-64.9151
26.25	-64.9448
26.3	-64.9819
26.35	-65.01
26.4	-65.0112
26.45	-64.9985
26.5	-65.0168
26.55	-65.0489
26.6	-65.034
26.65	-64.9288
26.7	-64.7685
26.75	-64.671
26.8	-64.7043
26.85	-64.8164
26.9	-64.9075
26.95	-64.9478
27	-64.9387
27.05	-64.8656
27.1	-64.7587
27.15	-64.6869
27.2	-64.6667
27.25	-64.6504
27.3	-64.6427
27.35	-64.7293
27.4	-64.9161
27.45	-65.0594
27.5	-65.0546
27.55	-64.944
27.6	-64.8322
27.65	-64.7599
27.7	-64.6833
27.75	-64.5668
27.8	-64.4716
27.85	-64.5084
27.9	-64.706
27.95	-64.9712
28	-65.1529
28.05	-65.1817
28.1	-65.1189
28.15	-65.061
28.2	-65.0539
28.25	-65.0744
28.3	-65.0965
28.35	-65.096
28.4	-65.0642
28.45	-65.0535
28.5	-65.0697
28.55	-65.0153
28.6	-64.8331
28.65	-64.6499
28.7	-64.6491
28.75	-64.8197
28.8	-65.0242
28.85	-65.1899
28.9	-65.2798
28.95	-65.2733
29	-65.2098
29.05	-65.1613
29.1	-65.1458
29.15	-65.0982
29.2	-65.033
29.25	-65.0554
29.3	-65.1471
29.35	-65.2103
29.4	-65.2187
29.45	-65.191
29.5	-65.1335
29.55	-65.0331
29.6	-64.9386
29.65	-64.9168
29.7	-64.9002
29.75	-64.8291
29.8	-64.7961
29.85	-64.8742
29.9	-65.0317
29.95	-65.2022
30	-65.3275
30.05	-65.4155
30.1	-65.4848
30.15	-65.5183
30.2	-65.5232
30.25	-65.4976
30.3	-65.4209
30.35	-65.2904
30.4	-65.0952
30.45	-64.8605
30.5	-64.6505
30.55	-64.4851
30.6	-64.4137
30.65	-64.486
30.7	-64.6047
30.75	-64.6974
30.8	-64.8031
30.85	-64.8782
30.9	-64.8759
30.95	-64.8505
31	-64.812
31.05	-64.7852
31.1	-64.8764
31.15	-65.0655
31.2	-65.2229
31.25	-65.2894
31.3	-65.253
31.35	-65.1637
31.4	-65.1286
31.45	-65.1509
31.5	-65.1911
31.55	-65.3022
31.6	-65.4361
31.65	-65.4126
31.7	-65.2515
31.75	-65.1318
31.8	-65.0432
31.85	-64.9057
31.9	-64.8023
31.95	-64.7847
32	-64.8054
32.05	-64.9032
32.1	-65.0692
32.15	-65.1275
32.2	-65.0586
32.25	-65.0648
32.3	-65.178
32.35	-65.2396
32.4	-65.2033
32.45	-65.1325
32.5	-65.0734
32.55	-65.0695
32.6	-65.1076
32.65	-65.066
32.7	-64.9259
32.75	-64.8749
32.8	-64.9855
32.85	-65.0639
32.9	-65.0011
32.95	-64.9303
33	-64.9322
33.05	-64.9248
33.1	-64.9152
33.15	-65.0076
33.2	-65.1385
33.25	-65.1587
33.3	-65.1157
33.35	-65.1202
33.4	-65.1062
33.45	-64.9936
33.5	-64.886
33.55	-64.8913
33.6	-64.9268
33.65	-64.8794
33.7	-64.7932
33.75	-64.7446
33.8	-64.695
33.85	-64.6037
33.9	-64.5704
33.95	-64.7233
34	-64.9822
34.05	-65.0864
34.1	-64.9761
34.15	-64.9178
34.2	-65.057
34.25	-65.1664
34.3	-65.0661
34.35	-64.9491
34.4	-65.0069
34.45	-65.0947
34.5	-65.0356
34.55	-64.8945
34.6	-64.8004
34.65	-64.7874
34.7	-64.8345
34.75	-64.9018
34.8	-64.9749
34.85	-65.0463
34.9	-65.0412
34.95	-64.9351
35	-64.8165
35.05	-64.7473
35.1	-64.7297
35.15	-64.7619
35.2	-64.8452
35.25	-64.9203
35.3	-64.9294
35.35	-64.9132
35.4	-64.9336
35.45	-64.9917
35.5	-65.0836
35.55	-65.221
35.6	-65.3491
35.65	-65.3914
35.7	-65.3606
35.75	-65.3194
35.8	-65.2463
35.85	-65.0752
35.9	-64.8135
35.95	-64.5635
36	-64.4219
36.05	-64.3933
36.1	-64.4397
36.15	-64.5419
36.2	-64.6975
36.25	-64.8829
36.3	-65.0415
36.35	-65.0957
36.4	-65.0468
36.45	-65.0229
36.5	-65.1017
36.55	-65.1883
36.6	-65.1429
36.65	-64.9923
36.7	-64.8847
36.75	-64.861
36.8	-64.8317
36.85	-64.7345
36.9	-64.6348
36.95	-64.6115
37	-64.6087
37.05	-64.5421
37.1	-64.4403
37.15	-64.4169
37.2	-64.518
37.25	-64.6337
37.3	-64.6788
37.35	-64.6995
37.4	-64.7339
37.45	-64.7607
37.5	-64.7467
37.55	-64.7248
37.6	-64.777
37.65	-64.8789
37.7	-64.9641
37.75	-65.0253
37.8	-65.0214
37.85	-64.9139
37.9	-64.7432
37.95	-64.5785
38	-64.4915
38.05	-64.5321
38.1	-64.6801
38.15	-64.8259
38.2	-64.8605
38.25	-64.8461
38.3	-64.8966
38.35	-64.9674
38.4	-65.0226
38.45	-65.0966
38.5	-65.1463
38.55	-65.1657
38.6	-65.2183
38.65	-65.2442
38.7	-65.1299
38.75	-64.9221
38.8	-64.7929
38.85	-64.8035
38.9	-64.825
38.95	-64.8035
39	-64.8626
39.05	-64.999
39.1	-65.0608
39.15	-65.0253
39.2	-64.9697
39.25	-64.936
39.3	-64.9462
39.35	-64.9787
39.4	-64.9976
39.45	-65.0009
39.5	-64.9584
39.55	-64.8654
39.6	-64.8032
39.65	-64.7995
39.7	-64.8202
39.75	-64.8976
39.8	-65.0169
39.85	-65.0503
39.9	-64.9965
39.95	-64.9751
40	-64.9683
40.05	-64.8988
40.1	-64.7965
40.15	-64.6937
40.2	-64.5937
40.25	-64.5393
40.3	-64.5326
40.35	-64.5263
40.4	-64.5282
40.45	-64.5351
40.5	-64.4942
40.55	-64.471
40.6	-64.5739
40.65	-64.7177
40.7	-64.777
40.75	-64.8111
40.8	-64.8702
40.85	-64.8484
40.9	-64.7422
40.95	-64.7157
41	-64.8008
41.05	-64.8865
41.1	-65.0017
41.15	-65.2114
41.2	-65.3471
41.25	-65.2723
41.3	-65.1639
41.35	-65.136
41.4	-64.9898
41.45	-64.6829
41.5	-64.5056
41.55	-64.5602
41.6	-64.6263
41.65	-64.6491
41.7	-64.7856
41.75	-64.9879
41.8	-65.0425
41.85	-64.9561
41.9	-64.8992
41.95	-64.8611
42	-64.7434
42.05	-64.675
42.1	-64.8418
42.15	-65.1079
42.2	-65.1768
42.25	-65.0712
42.3	-65.0661
42.35	-65.1768
42.4	-65.1461
42.45	-64.9346
42.5	-64.8081
42.55	-64.8787
42.6	-64.9215
42.65	-64.7782
42.7	-64.6496
42.75	-64.7505
42.8	-64.9325
42.85	-64.9621
42.9	-64.9003
42.95	-64.8947
43	-64.9108
43.05	-64.8799
43.1	-64.8164
43.15	-64.7618
43.2	-64.7432
43.25	-64.7069
43.3	-64.6112
43.35	-64.5662
43.4	-64.6903
43.45	-64.905
43.5	-64.991
43.55	-64.8646
43.6	-64.6387
43.65	-64.4358
43.7	-64.2993
43.75	-64.2702
43.8	-64.4103
43.85	-64.6976
43.9	-64.9922
43.95	-65.1325
44	-65.0729
44.05	-64.9071
44.1	-64.7676
44.15	-64.6958
44.2	-64.6538
44.25	-64.6069
44.3	-64.5646
44.35	-64.5838
44.4	-64.6763
44.45	-64.7507
44.5	-64.7528
44.55	-64.7682
44.6	-64.8237
44.65	-64.8132
44.7	-64.7069
44.75	-64.6383
44.8	-64.7341
44.85	-64.9461
44.9	-65.1135
44.95	-65.1194
45	-65.0072
45.05	-64.9369
45.1	-64.9844
45.15	-65.0693
45.2	-65.0825
45.25	-65.0656
45.3	-65.1528
45.35	-65.3167
45.4	-65.3962
45.45	-65.3259
45.5	-65.1901
45.55	-65.0525
45.6	-64.8792
45.65	-64.7318
45.7	-64.7537
45.75	-64.9036
45.8	-64.995
45.85	-64.9475
45.9	-64.8355
45.95	-64.7568
46	-64.7427
46.05	-64.8038
46.1	-64.9142
46.15	-64.9764
46.2	-64.9589
46.25	-64.9282
46.3	-64.928
46.35	-64.9588
46.4	-65.0014
46.45	-65.0295
46.5	-64.9921
46.55	-64.828
46.6	-64.632
46.65	-64.5959
46.7	-64.694
46.75	-64.7384
46.8	-64.6686
46.85	-64.5804
46.9	-64.5841
46.95	-64.673
47	-64.7524
47.05	-64.7726
47.1	-64.7379
47.15	-64.7052
47.2	-64.7631
47.25	-64.8924
47.3	-64.9947
47.35	-65.0311
47.4	-64.9943
47.45	-64.8987
47.5	-64.7796
47.55	-64.6332
47.6	-64.5213
47.65	-64.5419
47.7	-64.6264
47.75	-64.6645
47.8	-64.6693
47.85	-64.6573
47.9	-64.6513
47.95	-64.7173
48	-64.7925
48.05	-64.7617
48.1	-64.7105
48.15	-64.7659
48.2	-64.8617
48.25	-64.8869
48.3	-64.8197
48.35	-64.6997
48.4	-64.643
48.45	-64.6979
48.5	-64.7253
48.55	-64.695
48.6	-64.7676
48.65	-64.9316
48.7	-65.014
48.75	-65.0083
48.8	-65.0038
48.85	-64.9773
48.9	-64.9289
48.95	-64.9317
49	-64.9532
49.05	-64.9475
49.1	-64.9951
49.15	-65.09
49.2	-65.0881
49.25	-65.0211
49.3	-65.0491
49.35	-65.093
49.4	-64.9978
49.45	-64.8953
49.5	-64.9498
49.55	-65.007
49.6	-64.8931
49.65	-64.7441
49.7	-64.7134
49.75	-64.7018
49.8	-64.6568
49.85	-64.7173
49.9	-64.8662
49.95	-64.8977
50	-64.8131
50.05	-64.8012
50.1	-64.8395
50.15	-64.7676
50.2	-64.6771
50.25	-64.7599
50.3	-64.9105
50.35	-64.8949
50.4	-64.7871
50.45	-64.8094
50.5	-64.9073
50.55	-64.887
50.6	-64.8246
50.65	-64.9333
50.7	-65.117
50.75	-65.1018
50.8	-64.9346
50.85	-64.9047
50.9	-65.0191
50.95	-64.9943
51	-64.7794
51.05	-64.6293
51.1	-64.6334
51.15	-64.6491
51.2	-64.6764
51.25	-64.7895
51.3	-64.8685
51.35	-64.8414
51.4	-64.8137
51.45	-64.7891
51.5	-64.7341
51.55	-64.7583
51.6	-64.8965
51.65	-65.0042
51.7	-64.9455
51.75	-64.7578
51.8	-64.6024
51.85	-64.5767
51.9	-64.6317
51.95	-64.6674
52	-64.6843
52.05	-64.7229
52.1	-64.7502
52.15	-64.7145
52.2	-64.6236
52.25	-64.484
52.3	-64.2943
52.35	-64.1495
52.4	-64.1991
52.45	-64.4735
52.5	-64.8616
52.55	-65.2198
52.6	-65.4149
52.65	-65.4075
52.7	-65.3191
52.75	-65.3112
52.8	-65.377
52.85	-65.3554
52.9	-65.1441
52.95	-64.8278
53	-64.5707
53.05	-64.4654
53.1	-64.5174
53.15	-64.6423
53.2	-64.7104
53.25	-64.6669
53.3	-64.5948
53.35	-64.6093
53.4	-64.7054
53.45	-64.8148
53.5	-64.8961
53.55	-64.9074
53.6	-64.8389
53.65	-64.7497
53.7	-64.7291
53.75	-64.7984
53.8	-64.8882
53.85	-64.9594
53.9	-65.0101
53.95	-65.0212
54	-64.9785
54.05	-64.8799
54.1	-64.7724
54.15	-64.7083
54.2	-64.6635
54.25	-64.6074
54.3	-64.5409
54.35	-64.4759
54.4	-64.437
54.45	-64.4354
54.5	-64.4792
54.55	-64.5632
54.6	-64.6478
54.65	-64.7058
54.7	-64.708
54.75	-64.6628
54.8	-64.6684
54.85	-64.7495
54.9	-64.8246
54.95	-64.848
55	-64.8279
55.05	-64.8409
55.1	-64.94
55.15	-65.0266
55.2	-65.0291
55.25	-65.0132
55.3	-65.0108
55.35	-64.9921
55.4	-64.9547
55.45	-64.9195
55.5	-64.8908
55.55	-64.8373
55.6	-64.7799
55.65	-64.7927
55.7	-64.8498
55.75	-64.8919
55.8	-64.9229
55.85	-64.903
55.9	-64.8119
55.95	-64.7428
56	-64.74
56.05	-64.7684
56.1	-64.8086
56.15	-64.8276
56.2	-64.8412
56.25	-64.9156
56.3	-64.9889
56.35	-64.9648
56.4	-64.9019
56.45	-64.8548
56.5	-64.7863
56.55	-64.7323
56.6	-64.7157
56.65	-64.6496
56.7	-64.5676
56.75	-64.5873
56.8	-64.6419
56.85	-64.6448
56.9	-64.6747
56.95	-64.7443
57	-64.7824
57.05	-64.8308
57.1	-64.9197
57.15	-64.9665
57.2	-64.9407
57.25	-64.861
57.3	-64.7211
57.35	-64.6155
57.4	-64.6491
57.45	-64.6975
57.5	-64.6201
57.55	-64.5353
57.6	-64.5456
57.65	-64.5117
57.7	-64.3883
57.75	-64.3371
57.8	-64.3982
57.85	-64.4905
57.9	-64.655
57.95	-64.9036
58	-65.0382
58.05	-64.9566
58.1	-64.842
58.15	-64.8218
58.2	-64.7789
58.25	-64.679
58.3	-64.6941
58.35	-64.824
58.4	-64.822
58.45	-64.6622
58.5	-64.6019
58.55	-64.6646
58.6	-64.5983
58.65	-64.4282
58.7	-64.4641
58.75	-64.7173
58.8	-64.8634
58.85	-64.7904
58.9	-64.7107
58.95	-64.7356
59	-64.751
59.05	-64.7356
59.1	-64.819
59.15	-64.9729
59.2	-64.9859
59.25	-64.8237
59.3	-64.7335
59.35	-64.8426
59.4	-64.9561
59.45	-64.9113
59.5	-64.7887
59.55	-64.6836
59.6	-64.6106
59.65	-64.6108
59.7	-64.6681
59.75	-64.668
59.8	-64.623
59.85	-64.6428
59.9	-64.7044
59.95	-64.7195
60	-64.6578
60.05	-64.545
60.1	-64.4615
60.15	-64.5285
60.2	-64.8018
60.25	-65.1309
60.3	-65.2833
60.35	-65.2165
60.4	-65.093
60.45	-64.9931
60.5	-64.8403
60.55	-64.6465
60.6	-64.5835
60.65	-64.728
60.7	-64.9414
60.75	-65.0651
60.8	-65.0633
60.85	-64.9959
60.9	-64.9175
60.95	-64.8278
61	-64.708
61.05	-64.5973
61.1	-64.5819
61.15	-64.7136
61.2	-64.9568
61.25	-65.2036
61.3	-65.3502
61.35	-65.3515
61.4	-65.2383
61.45	-65.0643
61.5	-64.8944
61.55	-64.8133
61.6	-64.8292
61.65	-64.8526
61.7	-64.8243
61.75	-64.7928
61.8	-64.8153
61.85	-64.8711
61.9	-64.9316
61.95	-64.9901
62	-65.0506
62.05	-65.1205
62.1	-65.1827
62.15	-65.2087
62.2	-65.1886
62.25	-65.1737
62.3	-65.2114
62.35	-65.2382
62.4	-65.2182
62.45	-65.2299
62.5	-65.2868
62.55	-65.2984
62.6	-65.2101
62.65	-65.0888
62.7	-65.0244
62.75	-64.9756
62.8	-64.8848
62.85	-64.7949
62.9	-64.7218
62.95	-64.6529
63	-64.6276
63.05	-64.6794
63.1	-64.7799
63.15	-64.8525
63.2	-64.8667
63.25	-64.867
63.3	-64.8603
63.35	-64.861
63.4	-64.9185
63.45	-64.965
63.5	-64.9121
63.55	-64.7999
63.6	-64.7133
63.65	-64.7391
63.7	-64.8563
63.75	-64.8845
63.8	-64.7518
63.85	-64.5716
63.9	-64.4349
63.95	-64.3919
64	-64.4638
64.05	-64.5841
64.1	-64.683
64.15	-64.7458
64.2	-64.7942
64.25	-64.8723
64.3	-64.9692
64.35	-65.0319
64.4	-65.0654
64.45	-65.0718
64.5	-65.0137
64.55	-64.9313
64.6	-64.8766
64.65	-64.8065
64.7	-64.7442
64.75	-64.8052
64.8	-64.9905
64.85	-65.1792
64.9	-65.2506
64.95	-65.1546
65	-65.0012
65.05	-64.9297
65.1	-64.8673
65.15	-64.7101
65.2	-64.5652
65.25	-64.5445
65.3	-64.6099
65.35	-64.7358
65.4	-64.9002
65.45	-64.9844
65.5	-64.9675
65.55	-64.9667
65.6	-64.982
65.65	-64.9451
65.7	-64.929
65.75	-64.9718
65.8	-64.9333
65.85	-64.8004
65.9	-64.7673
65.95	-64.8826
66	-64.982
66.05	-64.9852
66.1	-64.9434
66.15	-64.8753
66.2	-64.8277
66.25	-64.9001
66.3	-65.0257
66.35	-65.0151
66.4	-64.9136
66.45	-64.9474
66.5	-65.0952
66.55	-65.118
66.6	-65.0183
66.65	-65.0263
66.7	-65.1395
66.75	-65.1524
66.8	-65.0793
66.85	-65.0678
66.9	-65.0546
66.95	-64.9171
67	-64.7632
67.05	-64.7369
67.1	-64.7344
67.15	-64.6148
67.2	-64.5239
67.25	-64.6744
67.3	-64.9322
67.35	-64.9985
67.4	-64.9097
67.45	-64.9573
67.5	-65.1585
67.55	-65.2317
67.6	-65.1212
67.65	-65.0737
67.7	-65.1698
67.75	-65.2527
67.8	-65.3125
67.85	-65.4701
67.9	-65.6249
67.95	-65.5625
68	-65.3214
68.05	-65.1141
68.1	-65.0475
68.15	-65.0863
68.2	-65.1316
68.25	-65.1685
68.3	-65.2743
68.35	-65.4233
68.4	-65.5079
68.45	-65.4684
68.5	-65.3329
68.55	-65.2044
68.6	-65.1854
68.65	-65.2854
68.7	-65.4027
68.75	-65.4483
68.8	-65.4284
68.85	-65.3919
68.9	-65.3499
68.95	-65.3049
69	-65.2811
69.05	-65.2831
69.1	-65.2818
69.15	-65.2703
69.2	-65.2856
69.25	-65.3389
69.3	-65.3838
69.35	-65.3853
69.4	-65.3723
69.45	-65.3701
69.5	-65.3582
69.55	-65.308
69.6	-65.2423
69.65	-65.2298
69.7	-65.3183
69.75	-65.465
69.8	-65.5236
69.85	-65.4004
69.9	-65.1754
69.95	-65.0094
70	-64.9839
70.05	-65.0648
70.1	-65.1874
70.15	-65.2805
70.2	-65.2706
70.25	-65.1287
70.3	-64.8787
70.35	-64.6181
70.4	-64.4771
70.45	-64.5328
70.5	-64.7463
70.55	-64.953
70.6	-65.0476
70.65	-65.0922
70.7	-65.1507
70.75	-65.1818
70.8	-65.1161
70.85	-64.9988
70.9	-64.9315
70.95	-64.8869
71	-64.8304
71.05	-64.8427
71.1	-64.9358
71.15	-65.0021
71.2	-64.9571
71.25	-64.8363
71.3	-64.7599
71.35	-64.7522
71.4	-64.736
71.45	-64.7009
71.5	-64.691
71.55	-64.7282
71.6	-64.7787
71.65	-64.7523
71.7	-64.64
71.75	-64.5488
71.8	-64.5668
71.85	-64.7072
71.9	-64.8901
71.95	-65.0112
72	-65.0635
72.05	-65.0581
72.1	-64.9752
72.15	-64.8448
72.2	-64.7147
72.25	-64.6588
72.3	-64.7145
72.35	-64.7609
72.4	-64.716
72.45	-64.6475
72.5	-64.5322
72.55	-64.3405
72.6	-64.2345
72.65	-64.324
72.7	-64.5369
72.75	-64.7878
72.8	-64.984
72.85	-65.0493
72.9	-65.03
72.95	-64.9967
73	-64.9695
73.05	-64.9693
73.1	-64.9568
73.15	-64.8721
73.2	-64.7844
73.25	-64.7622
73.3	-64.7615
73.35	-64.8177
73.4	-65.0036
73.45	-65.1801
73.5	-65.173
73.55	-65.0217
73.6	-64.8524
73.65	-64.7707
73.7	-64.8156
73.75	-64.8724
73.8	-64.831
73.85	-64.8065
73.9	-64.9357
73.95	-65.1051
74	-65.1692
74.05	-65.1874
74.1	-65.2599
74.15	-65.3674
74.2	-65.4351
74.25	-65.3758
74.3	-65.1539
74.35	-64.9377
74.4	-64.9226
74.45	-64.9925
74.5	-64.9244
74.55	-64.8154
74.6	-64.8779
74.65	-65.0085
74.7	-65.026
74.75	-65.0399
74.8	-65.174
74.85	-65.2731
74.9	-65.2077
74.95	-65.118
75	-65.1261
75.05	-65.1273
75.1	-65.058
75.15	-65.0484
75.2	-65.129
75.25	-65.1302
75.3	-65.0372
75.35	-65.0693
75.4	-65.2633
75.45	-65.3743
75.5	-65.2965
75.55	-65.2092
75.6	-65.2058
75.65	-65.138
75.7	-64.9543
75.75	-64.8461
75.8	-64.9079
75.85	-64.9781
75.9	-64.9415
75.95	-64.9349
76	-65.0812
76.05	-65.2331
76.1	-65.2075
76.15	-65.0967
76.2	-65.0857
76.25	-65.1483
76.3	-65.1738
76.35	-65.1509
76.4	-65.0963
76.45	-65.0528
76.5	-65.0882
76.55	-65.1773
76.6	-65.2389
76.65	-65.2179
76.7	-65.089
76.75	-64.8907
76.8	-64.7175
76.85	-64.6605
76.9	-64.7041
76.95	-64.7392
77	-64.7128
77.05	-64.6787
77.1	-64.6874
77.15	-64.7218
77.2	-64.7477
77.25	-64.7566
77.3	-64.766
77.35	-64.8042
77.4	-64.8803
77.45	-64.9336
77.5	-64.8864
77.55	-64.7448
77.6	-64.594
77.65	-64.485
77.7	-64.4219
77.75	-64.437
77.8	-64.5596
77.85	-64.7229
77.9	-64.8047
77.95	-64.7828
78	-64.7112
78.05	-64.6171
78.1	-64.5291
78.15	-64.5067
78.2	-64.5673
78.25	-64.643
78.3	-64.6645
78.35	-64.6011
78.4	-64.4953
78.45	-64.475
78.5	-64.6019
78.55	-64.7928
78.6	-64.9108
78.65	-64.8946
78.7	-64.8084
78.75	-64.7374
78.8	-64.7277
78.85	-64.7866
78.9	-64.8681
78.95	-64.9146
79	-64.8645
79.05	-64.7069
79.1	-64.5361
79.15	-64.4239
79.2	-64.3799
79.25	-64.423
79.3	-64.5472
79.35	-64.6948
79.4	-64.7998
79.45	-64.8592
79.5	-64.89
79.55	-64.8395
79.6	-64.7368
79.65	-64.7281
79.7	-64.8286
79.75	-64.9164
79.8	-64.8924
79.85	-64.7074
79.9	-64.409
79.95	-64.1178
80	-63.9377
80.05	-63.922
80.1	-64.0197
80.15	-64.1176
80.2	-64.1523
80.25	-64.1344
80.3	-64.1433
80.35	-64.2242
80.4	-64.3079
80.45	-64.3698
80.5	-64.4498
80.55	-64.5117
80.6	-64.5615
80.65	-64.6697
80.7	-64.7874
80.75	-64.8257
80.8	-64.7828
80.85	-64.6798
80.9	-64.5493
80.95	-64.4017
81	-64.2064
81.05	-64.0443
81.1	-64.0118
81.15	-63.9999
81.2	-63.9255
81.25	-63.8939
81.3	-63.953
81.35	-64.0899
81.4	-64.3251
81.45	-64.5516
81.5	-64.6317
81.55	-64.6254
81.6	-64.6236
81.65	-64.6291
81.7	-64.6885
81.75	-64.8209
81.8	-64.9258
81.85	-64.9547
81.9	-64.9226
81.95	-64.794
82	-64.623
82.05	-64.5238
82.1	-64.441
82.15	-64.3195
82.2	-64.3052
82.25	-64.4551
82.3	-64.5843
82.35	-64.6068
82.4	-64.6147
82.45	-64.6068
82.5	-64.5453
82.55	-64.519
82.6	-64.5508
82.65	-64.5187
82.7	-64.4257
82.75	-64.3889
82.8	-64.366
82.85	-64.2479
82.9	-64.1319
82.95	-64.1585
83	-64.2066
83.05	-64.091
83.1	-63.8898
83.15	-63.7496
83.2	-63.5881
83.25	-63.3436
83.3	-63.2097
83.35	-63.2867
83.4	-63.3549
83.45	-63.2587
83.5	-63.1601
83.55	-63.1753
83.6	-63.1578
83.65	-63.0643
83.7	-63.0624
83.75	-63.1268
83.8	-63.0123
83.85	-62.7411
83.9	-62.6412
83.95	-62.7963
84	-62.9189
84.05	-62.8655
84.1	-62.8496
84.15	-62.9814
84.2	-63.0041
84.25	-62.7636
84.3	-62.5612
84.35	-62.6682
84.4	-62.8781
84.45	-62.9007
84.5	-62.7889
84.55	-62.6887
84.6	-62.5919
84.65	-62.512
84.7	-62.5031
84.75	-62.5033
84.8	-62.4635
84.85	-62.4507
84.9	-62.5093
84.95	-62.606
85	-62.6742
85.05	-62.6769
85.1	-62.5805
85.15	-62.3539
85.2	-62.0842
85.25	-61.9567
85.3	-62.0224
85.35	-62.0965
85.4	-62.0295
85.45	-61.8905
85.5	-61.8085
85.55	-61.7813
85.6	-61.7474
85.65	-61.7049
85.7	-61.7051
85.75	-61.7933
85.8	-61.9462
85.85	-62.0826
85.9	-62.1598
85.95	-62.2274
86	-62.3323
86.05	-62.4145
86.1	-62.3336
86.15	-62.0532
86.2	-61.7188
86.25	-61.4892
86.3	-61.3818
86.35	-61.3566
86.4	-61.4195
86.45	-61.5331
86.5	-61.5806
86.55	-61.4894
86.6	-61.3243
86.65	-61.2161
86.7	-61.2417
86.75	-61.388
86.8	-61.547
86.85	-61.6372
86.9	-61.6999
86.95	-61.7646
87	-61.794
87.05	-61.7778
87.1	-61.7677
87.15	-61.7927
87.2	-61.7639
87.25	-61.5943
87.3	-61.3582
87.35	-61.2268
87.4	-61.2652
87.45	-61.3664
87.5	-61.4464
87.55	-61.5154
87.6	-61.5602
87.65	-61.5756
87.7	-61.5985
87.75	-61.6291
87.8	-61.6311
87.85	-61.5919
87.9	-61.5557
87.95	-61.5653
88	-61.5968
88.05	-61.6504
88.1	-61.7527
88.15	-61.8332
88.2	-61.8113
88.25	-61.7081
88.3	-61.6054
88.35	-61.5651
88.4	-61.5603
88.45	-61.5591
88.5	-61.587
88.55	-61.6221
88.6	-61.6371
88.65	-61.6569
88.7	-61.6622
88.75	-61.6416
88.8	-61.6339
88.85	-61.6267
88.9	-61.5995
88.95	-61.5736
89	-61.5774
89.05	-61.6468
89.1	-61.7421
89.15	-61.7533
89.2	-61.6979
89.25	-61.697
89.3	-61.7682
89.35	-61.8406
89.4	-61.8578
89.45	-61.8109
89.5	-61.7438
89.55	-61.684
89.6	-61.6485
89.65	-61.7044
89.7	-61.8247
89.75	-61.8639
89.8	-61.8094
89.85	-61.7563
89.9	-61.7144
89.95	-61.6942
90	-61.7344
90.05	-61.7763
90.1	-61.7811
90.15	-61.7914
90.2	-61.7689
90.25	-61.6866
90.3	-61.6421
90.35	-61.6524
90.4	-61.6346
90.45	-61.6077
90.5	-61.6039
90.55	-61.552
90.6	-61.4884
90.65	-61.5399
90.7	-61.6222
90.75	-61.5893
90.8	-61.5304
90.85	-61.5403
90.9	-61.5318
90.95	-61.5038
91	-61.5565
91.05	-61.6238
91.1	-61.6179
91.15	-61.6361
91.2	-61.7121
91.25	-61.6925
91.3	-61.5893
91.35	-61.616
91.4	-61.7595
91.45	-61.7871
91.5	-61.6995
91.55	-61.7001
91.6	-61.7646
91.65	-61.6966
91.7	-61.5391
91.75	-61.4891
91.8	-61.5036
91.85	-61.435
91.9	-61.4015
91.95	-61.5619
92	-61.7719
92.05	-61.8349
92.1	-61.8293
92.15	-61.8881
92.2	-61.9371
92.25	-61.9088
92.3	-61.9444
92.35	-62.1435
92.4	-62.3481
92.45	-62.3966
92.5	-62.4108
92.55	-62.552
92.6	-62.6757
92.65	-62.5728
92.7	-62.3699
92.75	-62.2909
92.8	-62.2584
92.85	-62.1341
92.9	-62.0339
92.95	-62.0626
93	-62.1229
93.05	-62.1731
93.1	-62.2716
93.15	-62.3599
93.2	-62.3515
93.25	-62.2941
93.3	-62.2883
93.35	-62.3833
93.4	-62.543
93.45	-62.6855
93.5	-62.7293
93.55	-62.6709
93.6	-62.605
93.65	-62.5972
93.7	-62.5949
93.75	-62.5351
93.8	-62.4704
93.85	-62.4774
93.9	-62.5365
93.95	-62.5741
94	-62.5868
94.05	-62.6251
94.1	-62.6828
94.15	-62.6948
94.2	-62.6658
94.25	-62.668
94.3	-62.7296
94.35	-62.8299
94.4	-62.9189
94.45	-62.9345
94.5	-62.8692
94.55	-62.8184
94.6	-62.8611
94.65	-62.9446
94.7	-62.9517
94.75	-62.8606
94.8	-62.7791
94.85	-62.7746
94.9	-62.7803
94.95	-62.7262
95	-62.6808
95.05	-62.7277
95.1	-62.8234
95.15	-62.8998
95.2	-62.9193
95.25	-62.8833
95.3	-62.89
95.35	-63.0402
95.4	-63.2674
95.45	-63.3946
95.5	-63.3782
95.55	-63.3021
95.6	-63.195
95.65	-63.0819
95.7	-63.0362
95.75	-63.0841
95.8	-63.148
95.85	-63.1052
95.9	-62.9757
95.95	-62.9149
96	-62.9519
96.05	-62.9881
96.1	-63.0007
96.15	-63.0503
96.2	-63.1543
96.25	-63.25
96.3	-63.3198
96.35	-63.3963
96.4	-63.4458
96.45	-63.4721
96.5	-63.5351
96.55	-63.5856
96.6	-63.5634
96.65	-63.5222
96.7	-63.5239
96.75	-63.5602
96.8	-63.5718
96.85	-63.5476
96.9	-63.5463
96.95	-63.5592
97	-63.5595
97.05	-63.5836
97.1	-63.614
97.15	-63.602
97.2	-63.5529
97.25	-63.4902
97.3	-63.4916
97.35	-63.6244
97.4	-63.8148
97.45	-63.9768
97.5	-64.0775
97.55	-64.071
97.6	-64.0048
97.65	-63.9867
97.7	-64.0017
97.75	-64.0075
97.8	-64.0361
97.85	-64.0923
97.9	-64.1636
97.95	-64.2235
98	-64.2189
98.05	-64.2055
98.1	-64.2634
98.15	-64.3193
98.2	-64.355
98.25	-64.4743
98.3	-64.5889
98.35	-64.52
98.4	-64.3395
98.45	-64.2156
98.5	-64.1954
98.55	-64.2958
98.6	-64.4879
98.65	-64.6303
98.7	-64.6538
98.75	-64.621
98.8	-64.5645
98.85	-64.543
98.9	-64.6581
98.95	-64.842
99	-64.9204
99.05	-64.8701
99.1	-64.7614
99.15	-64.6232
99.2	-64.5451
99.25	-64.5955
99.3	-64.6353
99.35	-64.5704
99.4	-64.5709
99.45	-64.7309
99.5	-64.8665
99.55	-64.8821
99.6	-64.9104
99.65	-64.9887
99.7	-65.0248
99.75	-65.0526
99.8	-65.1484
99.85	-65.2167
99.9	-65.1851
[truncated: 49,613 more rows]

## Sheet: Figure 3k
Fig 3k 180	mp (mV)		Figure 3k 180				His 180	Fig 3k his 180		Figure 3k Histogram										Stimuli with mechanical stimulation (magenta) then current (green)
0	-65.5877							0.2225												Histogram derived from spike activity)				Angle 180 degree
0.05	-65.306							0.014999
0.1	-65.1034							0.285
0.15	-65.0314							0.0200005
0.2	-65.0719							0.295001
0.25	-65.2153							0.017501
0.3	-65.3974							0.295001
0.35	-65.4716							0.0200005
0.4	-65.3911							0.292501
0.45	-65.316							0.014999
0.5	-65.2933							0.289999
0.55	-65.2449							0.0200005
0.6	-65.2372							0.307501
0.65	-65.3659							0.0200005
0.7	-65.4812							0.2975
0.75	-65.4159							0.017501
0.8	-65.2764							0.289999
0.85	-65.2001							0.0225
0.9	-65.14							0.2975
0.95	-65.0836							0.0200005
1	-65.1032							0.295001
1.05	-65.1305							0.0225
1.1	-65.0859							0.314999
1.15	-65.0967							0.0200005
1.2	-65.2442							0.2975
1.25	-65.3522							0.0225
1.3	-65.3235							0.3
1.35	-65.3392							0.0200005
1.4	-65.4724							0.292501
1.45	-65.5135							0.0200005
1.5	-65.3743							0.295001
1.55	-65.2383							0.0249995
1.6	-65.1969							0.302499
1.65	-65.1303							0.017501
1.7	-65.0379							0.3
1.75	-65.0995							0.0249995
1.8	-65.3058							0.2975
1.85	-65.3995							0.0225
1.9	-65.3026							0.2975
1.95	-65.2429							0.0200005
2	-65.3364							0.3
2.05	-65.4076							0.0225
2.1	-65.3676							0.2975
2.15	-65.3946							0.0225
2.2	-65.5572							0.3
2.25	-65.6231							0.0225
2.3	-65.4606							0.300003
2.35	-65.2958							0.0225
2.4	-65.307							0.300003
2.45	-65.3205							0.0199975
2.5	-65.1738							0.31
2.55	-65.0517							0.0225
2.6	-65.1804							0.307497
2.65	-65.4179							0.0250025
2.7	-65.4567							0.2975
2.75	-65.305							0.0250025
2.8	-65.2442							0.305001
2.85	-65.3654							0.0250025
2.9	-65.4545							0.305001
2.95	-65.3502							0.0199975
3	-65.1665							0.302499
3.05	-65.0948							0.0250025
3.1	-65.1404							0.300003
3.15	-65.1413							0.0250025
3.2	-65.0148							0.305001
3.25	-64.9235							0.0199975
3.3	-65.0572							0.31
3.35	-65.2821							0.0225
3.4	-65.2962							0.305001
3.45	-65.1308							0.0250025
3.5	-65.0848							0.0199975
3.55	-65.2049							0.307497
3.6	-65.294							0.0250025
3.65	-65.3302							0.307497
3.7	-65.4115							0.0250025
3.75	-65.4516							0.307497
3.8	-65.3379							0.0225
3.85	-65.1642							0.302499
3.9	-65.0651							0.0225
3.95	-65.0513							0.0225
4	-65.046							0.307497
4.05	-64.9955							0.0225
4.1	-64.9419							0.307497
4.15	-64.8996							0.0225
4.2	-64.8272							0.0225
4.25	-64.7873							0.312503
4.3	-64.8858							0.0250025
4.35	-65.11							0.0225
4.4	-65.3539							0.0225
4.45	-65.5255							0.0250025
4.5	-65.5369							0.305001
4.55	-65.3597							0.0225
4.6	-65.1302							0.0225
4.65	-65.0383							0.2225
4.7	-65.122							0.0200005
4.75	-65.2544							0.302499
4.8	-65.3273							0.0200005
4.85	-65.3366							0.3
4.9	-65.308							0.0249995
4.95	-65.2375							0.3125
5	-65.1482							0.0200005
5.05	-65.0884							0.302499
5.1	-65.0426							0.0225
5.15	-64.9719							0.31
5.2	-64.932							0.0200005
5.25	-64.9958							0.307501
5.3	-65.0832							0.0225
5.35	-65.0678							0.31
5.4	-64.9678							0.0200005
5.45	-64.8887							0.305001
5.5	-64.8887							0.027499
5.55	-64.9657							0.3225
5.6	-65.113							0.0225
5.65	-65.2807							0.314999
5.7	-65.3579							0.0225
5.75	-65.3078							0.31
5.8	-65.1976							0.0225
5.85	-65.1176							0.31
5.9	-65.1051							0.0225
5.95	-65.122							0.305001
6	-65.1644							0.0225
6.05	-65.2206							0.307501
6.1	-65.1698							0.0200005
6.15	-64.9918							0.31
6.2	-64.831							0.0225
6.25	-64.7412							0.3125
6.3	-64.6739							0.0200005
6.35	-64.6494							0.305001
6.4	-64.7328							0.0249995
6.45	-64.9093							0.314999
6.5	-65.079							0.0225
6.55	-65.1909							0.31
6.6	-65.251							0.0225
6.65	-65.235							0.31
6.7	-65.1956							0.0249995
6.75	-65.2304							0.3225
6.8	-65.2718							0.0249995
6.85	-65.2402							0.325
6.9	-65.2173							0.0199975
6.95	-65.26							0.31
7	-65.3325							0.0199975
7.05	-65.3756							0.305001
7.1	-65.3338							0.0225
7.15	-65.2732							0.325003
7.2	-65.2932							0.0225
7.25	-65.3378							0.027499
7.3	-65.3622							0.3225
7.35	-65.4196							0.0225
7.4	-65.4681							0.319997
7.45	-65.452							0.0199975
7.5	-65.4317							0.31
7.55	-65.4253							0.027499
7.6	-65.419							0.330001
7.65	-65.459							0.0225
7.7	-65.5064							0.325003
7.75	-65.4826							0.0250025
7.8	-65.4364							0.319997
7.85	-65.4357							0.0225
7.9	-65.4878							0.319997
7.95	-65.5824							0.0225
8	-65.6398							0.305001
8.05	-65.595							0.0199975
8.1	-65.5389							0.31
8.15	-65.5149							0.0225
8.2	-65.4081							0.317501
8.25	-65.2524							0.0250025
8.3	-65.2287							0.325003
8.35	-65.3076							0.027499
8.4	-65.3705							0.325003
8.45	-65.4599							0.0250025
8.5	-65.572							0.312503
8.55	-65.6119							0.0250025
8.6	-65.6141							0.3225
8.65	-65.6527							0.027499
8.7	-65.6977							0.325003
8.75	-65.7632							0.0225
8.8	-65.9004							0.312503
8.85	-66.0205							0.0225
8.9	-66.0365							0.317501
8.95	-66.0114							0.0250025
9	-65.9705							0.319997
9.05	-65.8613							0.0225
9.1	-65.747							0.312503
9.15	-65.6997							0.0250025
9.2	-65.6207							0.0250025
9.25	-65.4702							0.0250025
9.3	-65.3875							0.325003
9.35	-65.3854							0.0250025
9.4	-65.3056							0.230001
9.45	-65.1642							0.0200005
9.5	-65.124							0.0225
9.55	-65.1657							0.0200005
9.6	-65.1832							0.0225
9.65	-65.2498							0.0200005
9.7	-65.4528							0.0200005
9.75	-65.6562							0.0200005
9.8	-65.7074							0.0225
9.85	-65.7164							0.0225
9.9	-65.8301							0.0225
9.95	-65.9048							0.0249995
10	-65.7779							0.0249995
10.05	-65.6289							0.027499
10.1	-65.6709							0.0200005
10.15	-65.777							0.0249995
10.2	-65.7554							0.030001
10.25	-65.6771							0.0225
10.3	-65.6615							0.0225
10.35	-65.6176							0.0249995
10.4	-65.4524							0.0225
10.45	-65.3092							0.027499
10.5	-65.3469							0.0249995
10.55	-65.4639							0.0250025
10.6	-65.4673							0.0225
10.65	-65.3976							0.027499
10.7	-65.4388							0.027499
10.75	-65.5694							0.0250025
10.8	-65.573							0.0250025
10.85	-65.4174							0.0250025
10.9	-65.3616							0.0250025
10.95	-65.5479							0.027499
11	-65.7222							0.030001
11.05	-65.6067							0.0225
11.1	-65.3814							0.0250025
11.15	-65.4479							0.0250025
11.2	-65.7901							0.0250025
11.25	-65.9674							0.027499
11.3	-65.758							0.0250025
11.35	-65.4738							0.0250025
11.4	-65.4764							0.027499
11.45	-65.6507							0.027499
11.5	-65.6515							0.027499
11.55	-65.461							0.0250025
11.6	-65.3726							0.027499
11.65	-65.501							0.027499
11.7	-65.639							0.027499
11.75	-65.6136							0.0250025
11.8	-65.5343							0.027499
11.85	-65.5635							0.0250025
11.9	-65.6275
11.95	-65.57
12	-65.4324
12.05	-65.3347
12.1	-65.2752
12.15	-65.2498
12.2	-65.2942
12.25	-65.3468
12.3	-65.3132
12.35	-65.1821
12.4	-65.0338
12.45	-64.9881
12.5	-65.0536
12.55	-65.1015
12.6	-65.0187
12.65	-64.8699
12.7	-64.8358
12.75	-64.976
12.8	-65.1792
12.85	-65.3066
12.9	-65.3087
12.95	-65.2043
13	-65.0596
13.05	-64.9682
13.1	-64.9524
13.15	-64.949
13.2	-64.9394
13.25	-64.9959
13.3	-65.1302
13.35	-65.2548
13.4	-65.3137
13.45	-65.3414
13.5	-65.36
13.55	-65.3505
13.6	-65.3402
13.65	-65.3698
13.7	-65.3862
13.75	-65.2861
13.8	-65.1024
13.85	-64.9904
13.9	-65.0171
13.95	-65.1173
14	-65.1909
14.05	-65.1977
14.1	-65.1799
14.15	-65.1881
14.2	-65.2441
14.25	-65.3012
14.3	-65.2676
14.35	-65.1491
14.4	-65.0231
14.45	-64.9335
14.5	-64.8806
14.55	-64.8453
14.6	-64.8735
14.65	-64.9939
14.7	-65.0784
14.75	-65.0447
14.8	-64.9746
14.85	-64.9195
14.9	-64.8723
14.95	-64.8431
15	-64.8201
15.05	-64.8225
15.1	-64.9015
15.15	-65.0247
15.2	-65.1108
15.25	-65.1079
15.3	-65.0335
15.35	-64.9809
15.4	-64.9642
15.45	-64.9114
15.5	-64.875
15.55	-64.9584
15.6	-65.1236
15.65	-65.2785
15.7	-65.3764
15.75	-65.4099
15.8	-65.3908
15.85	-65.2803
15.9	-65.051
15.95	-64.8229
16	-64.7116
16.05	-64.6796
16.1	-64.6844
16.15	-64.719
16.2	-64.7476
16.25	-64.7703
16.3	-64.7871
16.35	-64.7528
16.4	-64.7299
16.45	-64.8337
16.5	-65.0037
16.55	-65.1067
16.6	-65.0927
16.65	-64.9533
16.7	-64.7846
16.75	-64.7379
16.8	-64.7671
16.85	-64.7412
16.9	-64.736
16.95	-64.8182
17	-64.8466
17.05	-64.8045
17.1	-64.8412
17.15	-64.92
17.2	-64.9389
17.25	-64.9822
17.3	-65.0769
17.35	-65.0845
17.4	-65.0361
17.45	-65.1069
17.5	-65.2385
17.55	-65.2703
17.6	-65.2704
17.65	-65.3271
17.7	-65.3268
17.75	-65.2411
17.8	-65.2276
17.85	-65.2949
17.9	-65.2733
17.95	-65.1596
18	-65.1218
18.05	-65.1711
18.1	-65.19
18.15	-65.216
18.2	-65.3264
18.25	-65.4021
18.3	-65.3492
18.35	-65.327
18.4	-65.461
18.45	-65.5767
18.5	-65.4959
18.55	-65.3554
18.6	-65.3461
18.65	-65.3809
18.7	-65.3072
18.75	-65.2333
18.8	-65.3313
18.85	-65.4792
18.9	-65.4438
18.95	-65.2978
19	-65.2676
19.05	-65.2912
19.1	-65.1533
19.15	-64.9629
19.2	-65.0263
19.25	-65.3052
19.3	-65.4262
19.35	-65.2472
19.4	-65.0619
19.45	-65.1308
19.5	-65.3193
19.55	-65.3744
19.6	-65.3504
19.65	-65.5076
19.7	-65.8539
19.75	-66.0738
19.8	-65.9528
19.85	-65.652
19.9	-65.473
19.95	-65.4715
20	-65.4127
20.05	-65.1502
20.1	-64.8795
20.15	-64.8089
20.2	-64.8404
20.25	-64.8537
20.3	-64.9352
20.35	-65.1171
20.4	-65.2895
20.45	-65.4142
20.5	-65.5183
20.55	-65.5703
20.6	-65.5456
20.65	-65.4912
20.7	-65.4824
20.75	-65.534
20.8	-65.5767
20.85	-65.5696
20.9	-65.524
20.95	-65.4548
21	-65.3957
21.05	-65.3981
21.1	-65.4699
21.15	-65.5248
21.2	-65.4921
21.25	-65.3949
21.3	-65.2908
21.35	-65.2055
21.4	-65.1675
21.45	-65.2364
21.5	-65.4162
21.55	-65.6318
21.6	-65.8172
21.65	-65.9484
21.7	-65.9842
21.75	-65.9024
21.8	-65.7383
21.85	-65.5583
21.9	-65.4386
21.95	-65.416
22	-65.4542
22.05	-65.4823
22.1	-65.4644
22.15	-65.4049
22.2	-65.3281
22.25	-65.2973
22.3	-65.3419
22.35	-65.4215
22.4	-65.5129
22.45	-65.6147
22.5	-65.6935
22.55	-65.6943
22.6	-65.6333
22.65	-65.569
22.7	-65.4894
22.75	-65.402
22.8	-65.3613
22.85	-65.3566
22.9	-65.3831
22.95	-65.4692
23	-65.5798
23.05	-65.6682
23.1	-65.6881
23.15	-65.592
23.2	-65.4479
23.25	-65.3452
23.3	-65.2735
23.35	-65.2333
23.4	-65.2579
23.45	-65.3267
23.5	-65.3822
23.55	-65.3874
23.6	-65.3732
23.65	-65.3949
23.7	-65.4192
23.75	-65.4029
23.8	-65.3704
23.85	-65.3397
23.9	-65.3611
23.95	-65.4683
24	-65.5463
24.05	-65.5229
24.1	-65.5076
24.15	-65.5504
24.2	-65.5803
24.25	-65.5705
24.3	-65.5349
24.35	-65.5272
24.4	-65.5825
24.45	-65.5855
24.5	-65.4583
24.55	-65.337
24.6	-65.3124
24.65	-65.3041
24.7	-65.292
24.75	-65.3234
24.8	-65.3835
24.85	-65.4742
24.9	-65.6012
24.95	-65.6713
25	-65.6568
25.05	-65.6542
25.1	-65.6737
25.15	-65.6696
25.2	-65.6701
25.25	-65.6685
25.3	-65.6425
25.35	-65.6455
25.4	-65.64
25.45	-65.5185
25.5	-65.383
25.55	-65.3827
25.6	-65.3899
25.65	-65.2796
25.7	-65.2065
25.75	-65.2653
25.8	-65.3082
25.85	-65.302
25.9	-65.3793
25.95	-65.4976
26	-65.5153
26.05	-65.4712
26.1	-65.4183
26.15	-65.2616
26.2	-65.0652
26.25	-65.0848
26.3	-65.287
26.35	-65.345
26.4	-65.2125
26.45	-65.1604
26.5	-65.2182
26.55	-65.129
26.6	-64.8848
26.65	-64.755
26.7	-64.795
26.75	-64.8339
26.8	-64.876
26.85	-65.0358
26.9	-65.1911
26.95	-65.1381
27	-64.9836
27.05	-64.9839
27.1	-65.1231
27.15	-65.1927
27.2	-65.1725
27.25	-65.2186
27.3	-65.3435
27.35	-65.403
27.4	-65.3804
27.45	-65.4197
27.5	-65.5212
27.55	-65.4681
27.6	-65.183
27.65	-64.914
27.7	-64.8936
27.75	-65.0051
27.8	-64.9808
27.85	-64.8201
27.9	-64.7947
27.95	-65.0215
28	-65.2467
28.05	-65.2056
28.1	-65.0268
28.15	-65.039
28.2	-65.2494
28.25	-65.3134
28.3	-65.0768
28.35	-64.8412
28.4	-64.8931
28.45	-65.0685
28.5	-65.0906
28.55	-65.0491
28.6	-65.1463
28.65	-65.2679
28.7	-65.2348
28.75	-65.1194
28.8	-65.0253
28.85	-64.962
28.9	-64.9677
28.95	-65.0243
29	-65.0471
29.05	-65.0404
29.1	-65.0721
29.15	-65.1517
29.2	-65.2064
29.25	-65.2059
29.3	-65.1851
29.35	-65.1758
29.4	-65.2156
29.45	-65.3323
29.5	-65.5125
29.55	-65.663
29.6	-65.6655
29.65	-65.5002
29.7	-65.2775
29.75	-65.106
29.8	-65.0243
29.85	-65.0416
29.9	-65.114
29.95	-65.1718
30	-65.2084
30.05	-65.2686
30.1	-65.328
30.15	-65.3262
30.2	-65.3017
30.25	-65.3369
30.3	-65.4238
30.35	-65.4664
30.4	-65.417
30.45	-65.3184
30.5	-65.2432
30.55	-65.214
30.6	-65.192
30.65	-65.1863
30.7	-65.2047
30.75	-65.1902
30.8	-65.1486
30.85	-65.142
30.9	-65.1763
30.95	-65.1935
31	-65.1495
31.05	-65.0973
31.1	-65.109
31.15	-65.1811
31.2	-65.2923
31.25	-65.4004
31.3	-65.4373
31.35	-65.4051
31.4	-65.3402
31.45	-65.2724
31.5	-65.2462
31.55	-65.2652
31.6	-65.3309
31.65	-65.4368
31.7	-65.4886
31.75	-65.4482
31.8	-65.392
31.85	-65.3458
31.9	-65.3073
31.95	-65.3079
32	-65.3211
32.05	-65.3215
32.1	-65.3578
32.15	-65.4429
32.2	-65.5313
32.25	-65.58
32.3	-65.6026
32.35	-65.6911
32.4	-65.8546
32.45	-65.9462
32.5	-65.8967
32.55	-65.7902
32.6	-65.6916
32.65	-65.6226
32.7	-65.5809
32.75	-65.5316
32.8	-65.4729
32.85	-65.4117
32.9	-65.341
32.95	-65.3304
33	-65.4145
33.05	-65.4813
33.1	-65.4906
33.15	-65.5056
33.2	-65.5067
33.25	-65.4839
33.3	-65.4954
33.35	-65.4934
33.4	-65.4054
33.45	-65.3199
33.5	-65.309
33.55	-65.2903
33.6	-65.2476
33.65	-65.2721
33.7	-65.3434
33.75	-65.374
33.8	-65.3669
33.85	-65.3548
33.9	-65.3722
33.95	-65.4527
34	-65.5103
34.05	-65.425
34.1	-65.3024
34.15	-65.3083
34.2	-65.3446
34.25	-65.2737
34.3	-65.2177
34.35	-65.3102
34.4	-65.4501
34.45	-65.539
34.5	-65.6429
34.55	-65.7837
34.6	-65.8588
34.65	-65.8519
34.7	-65.86
34.75	-65.8537
34.8	-65.7214
34.85	-65.5614
34.9	-65.5518
34.95	-65.6078
35	-65.5726
35.05	-65.5636
35.1	-65.6895
35.15	-65.7339
35.2	-65.5468
35.25	-65.384
35.3	-65.4643
35.35	-65.5872
35.4	-65.5249
35.45	-65.4227
35.5	-65.5043
35.55	-65.6827
35.6	-65.7367
35.65	-65.68
35.7	-65.6945
35.75	-65.7932
35.8	-65.8157
35.85	-65.7523
35.9	-65.7615
35.95	-65.8519
36	-65.8567
36.05	-65.7231
36.1	-65.603
36.15	-65.6189
36.2	-65.6675
36.25	-65.5679
36.3	-65.3686
36.35	-65.3102
36.4	-65.4257
36.45	-65.4554
36.5	-65.2975
36.55	-65.2386
36.6	-65.517
36.65	-65.9315
36.7	-66.119
36.75	-66.0158
36.8	-65.8453
36.85	-65.7411
36.9	-65.6193
36.95	-65.4606
37	-65.3841
37.05	-65.3926
37.1	-65.4188
37.15	-65.5025
37.2	-65.6396
37.25	-65.7233
37.3	-65.7072
37.35	-65.5977
37.4	-65.4088
37.45	-65.2116
37.5	-65.1206
37.55	-65.1744
37.6	-65.2627
37.65	-65.2886
37.7	-65.2662
37.75	-65.2461
37.8	-65.2802
37.85	-65.4117
37.9	-65.6201
37.95	-65.7885
38	-65.7957
38.05	-65.6235
38.1	-65.3743
38.15	-65.127
38.2	-64.8923
38.25	-64.7497
38.3	-64.8307
38.35	-65.1176
38.4	-65.4082
38.45	-65.5449
38.5	-65.5296
38.55	-65.422
38.6	-65.2685
38.65	-65.1557
38.7	-65.1782
38.75	-65.3057
38.8	-65.4202
38.85	-65.4411
38.9	-65.3848
38.95	-65.3347
39	-65.3382
39.05	-65.3896
39.1	-65.4565
39.15	-65.4998
39.2	-65.5045
39.25	-65.4791
39.3	-65.4495
39.35	-65.4066
39.4	-65.2875
39.45	-65.0958
39.5	-64.9135
39.55	-64.8138
39.6	-64.8357
39.65	-64.9501
39.7	-65.1074
39.75	-65.2747
39.8	-65.3701
39.85	-65.3418
39.9	-65.2469
39.95	-65.1722
40	-65.1892
40.05	-65.2844
40.1	-65.3347
40.15	-65.3018
40.2	-65.2649
40.25	-65.2455
40.3	-65.2263
40.35	-65.2237
40.4	-65.2574
40.45	-65.3202
40.5	-65.3499
40.55	-65.3056
40.6	-65.2559
40.65	-65.2293
40.7	-65.176
40.75	-65.1469
40.8	-65.2156
40.85	-65.3132
40.9	-65.3484
40.95	-65.3185
41	-65.2838
41.05	-65.3451
41.1	-65.5431
41.15	-65.7784
41.2	-65.9237
41.25	-65.9091
41.3	-65.7586
41.35	-65.6288
41.4	-65.5931
41.45	-65.5272
41.5	-65.4135
41.55	-65.3828
41.6	-65.4068
41.65	-65.3741
41.7	-65.3082
41.75	-65.2388
41.8	-65.1496
41.85	-65.0827
41.9	-65.0761
41.95	-65.1253
42	-65.2565
42.05	-65.4312
42.1	-65.4958
42.15	-65.4133
42.2	-65.3018
42.25	-65.2263
42.3	-65.2411
42.35	-65.3964
42.4	-65.54
42.45	-65.4902
42.5	-65.3572
42.55	-65.3044
42.6	-65.2308
42.65	-65.0588
42.7	-64.9605
42.75	-65.0099
42.8	-65.0396
42.85	-65.0057
42.9	-65.0285
42.95	-65.0792
43	-65.0707
43.05	-65.1178
43.1	-65.2982
43.15	-65.404
43.2	-65.3172
43.25	-65.2588
43.3	-65.3359
43.35	-65.3267
43.4	-65.1666
43.45	-65.1008
43.5	-65.1873
43.55	-65.19
43.6	-65.0714
43.65	-65.081
43.7	-65.2372
43.75	-65.2411
43.8	-65.0588
43.85	-65.0175
43.9	-65.1959
43.95	-65.2784
44	-65.1176
44.05	-64.9746
44.1	-65.0609
44.15	-65.1946
44.2	-65.1289
44.25	-64.9888
44.3	-65.0726
44.35	-65.3589
44.4	-65.5506
44.45	-65.5429
44.5	-65.5172
44.55	-65.5527
44.6	-65.4654
44.65	-65.1578
44.7	-64.8752
44.75	-64.8886
44.8	-65.0735
44.85	-65.0861
44.9	-64.8881
44.95	-64.8082
45	-65.0241
45.05	-65.2849
45.1	-65.3226
45.15	-65.2395
45.2	-65.2428
45.25	-65.2932
45.3	-65.2871
45.35	-65.2965
45.4	-65.3814
45.45	-65.4498
45.5	-65.4698
45.55	-65.5284
45.6	-65.6131
45.65	-65.599
45.7	-65.4355
45.75	-65.2369
45.8	-65.1292
45.85	-65.0677
45.9	-64.9792
45.95	-64.9043
46	-64.9127
46.05	-65.0021
46.1	-65.1116
46.15	-65.1874
46.2	-65.2197
46.25	-65.2728
46.3	-65.3835
46.35	-65.4787
46.4	-65.4672
46.45	-65.351
46.5	-65.209
46.55	-65.1295
46.6	-65.1599
46.65	-65.2899
46.7	-65.4681
46.75	-65.5771
46.8	-65.5212
46.85	-65.3601
46.9	-65.2467
46.95	-65.2535
47	-65.3175
47.05	-65.3411
47.1	-65.2819
47.15	-65.1673
47.2	-65.0607
47.25	-65.0482
47.3	-65.1576
47.35	-65.2702
47.4	-65.3162
47.45	-65.3887
47.5	-65.516
47.55	-65.6062
47.6	-65.6281
47.65	-65.653
47.7	-65.6998
47.75	-65.6667
47.8	-65.5428
47.85	-65.4578
47.9	-65.4361
47.95	-65.3904
48	-65.2969
48.05	-65.212
48.1	-65.199
48.15	-65.2551
48.2	-65.3422
48.25	-65.4569
48.3	-65.5759
48.35	-65.6608
48.4	-65.7319
48.45	-65.7886
48.5	-65.7994
48.55	-65.7731
48.6	-65.7084
48.65	-65.6183
48.7	-65.5164
48.75	-65.3506
48.8	-65.168
48.85	-65.1075
48.9	-65.151
48.95	-65.2121
49	-65.2676
49.05	-65.2555
49.1	-65.1778
49.15	-65.1688
49.2	-65.2686
49.25	-65.3999
49.3	-65.5003
49.35	-65.5121
49.4	-65.4408
49.45	-65.3772
49.5	-65.3531
49.55	-65.3672
49.6	-65.4345
49.65	-65.5021
49.7	-65.5578
49.75	-65.6685
49.8	-65.747
49.85	-65.642
49.9	-65.4485
49.95	-65.3616
50	-65.3923
50.05	-65.4542
50.1	-65.4976
50.15	-65.5045
50.2	-65.5155
50.25	-65.5483
50.3	-65.5185
50.35	-65.4237
50.4	-65.383
50.45	-65.3948
50.5	-65.3679
50.55	-65.3407
50.6	-65.3919
50.65	-65.4748
50.7	-65.5545
50.75	-65.652
50.8	-65.674
50.85	-65.5421
50.9	-65.4226
50.95	-65.477
51	-65.5776
51.05	-65.589
51.1	-65.6
51.15	-65.6243
51.2	-65.5035
51.25	-65.2712
51.3	-65.1577
51.35	-65.1907
51.4	-65.213
51.45	-65.2425
51.5	-65.3785
51.55	-65.479
51.6	-65.3917
51.65	-65.2935
51.7	-65.3679
51.75	-65.4453
51.8	-65.3727
51.85	-65.3462
51.9	-65.4842
51.95	-65.5304
52	-65.3605
52.05	-65.2929
52.1	-65.526
52.15	-65.7649
52.2	-65.7306
52.25	-65.5945
52.3	-65.5746
52.35	-65.5272
52.4	-65.2867
52.45	-65.0513
52.5	-65.0758
52.55	-65.2428
52.6	-65.2785
52.65	-65.1973
52.7	-65.2321
52.75	-65.4261
52.8	-65.5363
52.85	-65.3784
52.9	-65.1333
52.95	-65.1355
53	-65.398
53.05	-65.5711
53.1	-65.4403
53.15	-65.2322
53.2	-65.2331
53.25	-65.3289
53.3	-65.2253
53.35	-64.9647
53.4	-64.851
53.45	-64.9319
53.5	-64.9649
53.55	-64.9063
53.6	-64.943
53.65	-65.0659
53.7	-65.0941
53.75	-65.0026
53.8	-64.8958
53.85	-64.8523
53.9	-64.9117
53.95	-65.0468
54	-65.1893
54.05	-65.3016
54.1	-65.3528
54.15	-65.3342
54.2	-65.2647
54.25	-65.1951
54.3	-65.2186
54.35	-65.3605
54.4	-65.5181
54.45	-65.5594
54.5	-65.4735
54.55	-65.344
54.6	-65.2214
54.65	-65.1203
54.7	-65.0864
54.75	-65.1541
54.8	-65.2823
54.85	-65.4046
54.9	-65.4659
54.95	-65.441
55	-65.3476
55.05	-65.2532
55.1	-65.2335
55.15	-65.3116
55.2	-65.4427
55.25	-65.5699
55.3	-65.6595
55.35	-65.6445
55.4	-65.4939
55.45	-65.3229
55.5	-65.2912
55.55	-65.3767
55.6	-65.3711
55.65	-65.21
55.7	-65.0682
55.75	-65.0432
55.8	-65.0566
55.85	-65.0379
55.9	-65.0403
55.95	-65.1526
56	-65.34
56.05	-65.5135
56.1	-65.6284
56.15	-65.6535
56.2	-65.6312
56.25	-65.6401
56.3	-65.6713
56.35	-65.6719
56.4	-65.6099
56.45	-65.5206
56.5	-65.4823
56.55	-65.4756
56.6	-65.4438
56.65	-65.4225
56.7	-65.4168
56.75	-65.3979
56.8	-65.4149
56.85	-65.4828
56.9	-65.5518
56.95	-65.5989
57	-65.6048
57.05	-65.5781
57.1	-65.5558
57.15	-65.5446
57.2	-65.5797
57.25	-65.6649
57.3	-65.6743
57.35	-65.5742
57.4	-65.4925
57.45	-65.4645
57.5	-65.4399
57.55	-65.4227
57.6	-65.4255
57.65	-65.4549
57.7	-65.4876
57.75	-65.4607
57.8	-65.4263
57.85	-65.4839
57.9	-65.5461
57.95	-65.5053
58	-65.4323
58.05	-65.3942
58.1	-65.3947
58.15	-65.4657
58.2	-65.5729
58.25	-65.6471
58.3	-65.7339
58.35	-65.8379
58.4	-65.8286
58.45	-65.7082
58.5	-65.6436
58.55	-65.6648
58.6	-65.6634
58.65	-65.5953
58.7	-65.4715
58.75	-65.3382
58.8	-65.3067
58.85	-65.3947
58.9	-65.4933
58.95	-65.5862
59	-65.7087
59.05	-65.762
59.1	-65.6898
59.15	-65.6232
59.2	-65.6272
59.25	-65.585
59.3	-65.4614
59.35	-65.3815
59.4	-65.365
59.45	-65.3123
59.5	-65.2686
59.55	-65.3111
59.6	-65.2894
59.65	-65.1184
59.7	-65.0333
59.75	-65.1552
59.8	-65.2487
59.85	-65.1862
59.9	-65.1447
59.95	-65.1794
60	-65.1284
60.05	-65.0171
60.1	-65.0509
60.15	-65.1946
60.2	-65.1956
60.25	-65.0263
60.3	-64.9218
60.35	-64.9586
60.4	-64.9645
60.45	-64.8955
60.5	-64.9284
60.55	-65.076
60.6	-65.1062
60.65	-64.9563
60.7	-64.852
60.75	-64.8875
60.8	-64.858
60.85	-64.6533
60.9	-64.4968
60.95	-64.633
61	-64.9538
61.05	-65.1214
61.1	-65.0346
61.15	-64.9404
61.2	-65.0045
61.25	-65.0383
61.3	-64.8365
61.35	-64.5737
61.4	-64.5855
61.45	-64.8537
61.5	-65.0282
61.55	-64.9567
61.6	-64.8754
61.65	-64.9802
61.7	-65.1177
61.75	-65.1184
61.8	-65.0944
61.85	-65.1337
61.9	-65.1109
61.95	-65.0163
62	-64.988
62.05	-64.9946
62.1	-64.9503
62.15	-64.9411
62.2	-65.0289
62.25	-65.1292
62.3	-65.1421
62.35	-65.0559
62.4	-64.9048
62.45	-64.733
62.5	-64.6351
62.55	-64.6859
62.6	-64.8335
62.65	-64.9761
62.7	-65.1077
62.75	-65.2613
62.8	-65.3763
62.85	-65.3495
62.9	-65.2112
62.95	-65.0953
63	-65.0538
63.05	-65.0164
63.1	-64.9667
63.15	-64.973
63.2	-65.0353
63.25	-65.0627
63.3	-65.0261
63.35	-64.9601
63.4	-64.8726
63.45	-64.7603
63.5	-64.6513
63.55	-64.5689
63.6	-64.5372
63.65	-64.6115
63.7	-64.8211
63.75	-65.1023
63.8	-65.3112
63.85	-65.3697
63.9	-65.3285
63.95	-65.2392
64	-65.0957
64.05	-64.9129
64.1	-64.7651
64.15	-64.6894
64.2	-64.6726
64.25	-64.7193
64.3	-64.8192
64.35	-64.8936
64.4	-64.8235
64.45	-64.615
64.5	-64.4559
64.55	-64.5123
64.6	-64.7412
64.65	-64.9335
64.7	-64.9797
64.75	-64.991
64.8	-65.1063
64.85	-65.2917
64.9	-65.3688
64.95	-65.2729
65	-65.135
65.05	-65.0429
65.1	-64.9442
65.15	-64.7836
65.2	-64.6257
65.25	-64.5846
65.3	-64.6439
65.35	-64.7167
65.4	-64.8117
65.45	-64.95
65.5	-65.0672
65.55	-65.0967
65.6	-65.0884
65.65	-65.1239
65.7	-65.1723
65.75	-65.1951
65.8	-65.2192
65.85	-65.2406
65.9	-65.2101
65.95	-65.1068
66	-65.0099
66.05	-65.0009
66.1	-65.0128
66.15	-64.978
66.2	-64.9555
66.25	-64.962
66.3	-64.9654
66.35	-65.0172
66.4	-65.1572
66.45	-65.2818
66.5	-65.2508
66.55	-65.1243
66.6	-65.066
66.65	-65.0591
66.7	-65.0353
66.75	-65.0503
66.8	-65.1333
66.85	-65.2583
66.9	-65.4015
66.95	-65.4859
67	-65.4873
67.05	-65.4811
67.1	-65.5046
67.15	-65.5742
67.2	-65.6549
67.25	-65.5936
67.3	-65.386
67.35	-65.2386
67.4	-65.2159
67.45	-65.2276
67.5	-65.2486
67.55	-65.2825
67.6	-65.3502
67.65	-65.474
67.7	-65.5676
67.75	-65.5809
67.8	-65.5971
67.85	-65.6161
67.9	-65.5522
67.95	-65.4386
68	-65.3596
68.05	-65.3501
68.1	-65.4422
68.15	-65.5609
68.2	-65.5265
68.25	-65.3659
68.3	-65.2803
68.35	-65.2823
68.4	-65.2932
68.45	-65.373
68.5	-65.5208
68.55	-65.5947
68.6	-65.59
68.65	-65.6123
68.7	-65.5955
68.75	-65.4548
68.8	-65.298
68.85	-65.2054
68.9	-65.1288
68.95	-65.1171
69	-65.273
69.05	-65.4913
69.1	-65.6073
69.15	-65.6754
69.2	-65.7946
69.25	-65.8822
69.3	-65.8527
69.35	-65.7565
69.4	-65.6419
69.45	-65.5252
69.5	-65.4777
69.55	-65.5279
69.6	-65.5614
69.65	-65.4964
69.7	-65.4578
69.75	-65.5645
69.8	-65.6837
69.85	-65.654
69.9	-65.5971
69.95	-65.6916
70	-65.8049
70.05	-65.7173
70.1	-65.5121
70.15	-65.4241
70.2	-65.4964
70.25	-65.6025
70.3	-65.6088
70.35	-65.4788
70.4	-65.3686
70.45	-65.4456
70.5	-65.6204
70.55	-65.7028
70.6	-65.6364
70.65	-65.4894
70.7	-65.3415
70.75	-65.2592
70.8	-65.2828
70.85	-65.3826
70.9	-65.5122
70.95	-65.6574
71	-65.7871
71.05	-65.8374
71.1	-65.8035
71.15	-65.765
71.2	-65.7856
71.25	-65.8447
71.3	-65.9021
71.35	-65.9455
71.4	-65.9639
71.45	-65.9312
71.5	-65.8696
71.55	-65.838
71.6	-65.8305
71.65	-65.7672
71.7	-65.6372
71.75	-65.525
71.8	-65.5013
71.85	-65.5566
71.9	-65.6188
71.95	-65.5867
72	-65.4459
72.05	-65.3181
72.1	-65.3218
72.15	-65.459
72.2	-65.6474
72.25	-65.8095
72.3	-65.8961
72.35	-65.8788
72.4	-65.7469
72.45	-65.5501
72.5	-65.4011
72.55	-65.3509
72.6	-65.3522
72.65	-65.3444
72.7	-65.3193
72.75	-65.2952
72.8	-65.2915
72.85	-65.3292
72.9	-65.3593
72.95	-65.3215
73	-65.282
73.05	-65.3788
73.1	-65.617
73.15	-65.8035
73.2	-65.815
73.25	-65.7385
73.3	-65.6748
73.35	-65.6083
73.4	-65.4935
73.45	-65.3901
73.5	-65.3667
73.55	-65.382
73.6	-65.3886
73.65	-65.3782
73.7	-65.3438
73.75	-65.2876
73.8	-65.2346
73.85	-65.2033
73.9	-65.1528
73.95	-65.0911
74	-65.1235
74.05	-65.2488
74.1	-65.3495
74.15	-65.3818
74.2	-65.3986
74.25	-65.4327
74.3	-65.4579
74.35	-65.5013
74.4	-65.6071
74.45	-65.7076
74.5	-65.731
74.55	-65.6961
74.6	-65.6521
74.65	-65.6191
74.7	-65.5671
74.75	-65.5091
74.8	-65.5065
74.85	-65.5047
74.9	-65.3954
74.95	-65.2199
75	-65.1388
75.05	-65.2074
75.1	-65.2986
75.15	-65.3453
75.2	-65.4105
75.25	-65.4699
75.3	-65.4596
75.35	-65.4035
75.4	-65.3287
75.45	-65.2906
75.5	-65.3632
75.55	-65.4697
75.6	-65.4861
75.65	-65.4092
75.7	-65.302
75.75	-65.2532
75.8	-65.2879
75.85	-65.2929
75.9	-65.225
75.95	-65.1865
76	-65.1984
76.05	-65.1907
76.1	-65.135
76.15	-65.0423
76.2	-64.9523
76.25	-64.8711
76.3	-64.7672
76.35	-64.6901
76.4	-64.6892
76.45	-64.6931
76.5	-64.6733
76.55	-64.6925
76.6	-64.7544
76.65	-64.8666
76.7	-65.0693
76.75	-65.2601
76.8	-65.295
76.85	-65.2299
76.9	-65.1809
76.95	-65.117
77	-64.9827
77.05	-64.7937
77.1	-64.5797
77.15	-64.4207
77.2	-64.3954
77.25	-64.4352
77.3	-64.4524
77.35	-64.5192
77.4	-64.6779
77.45	-64.7992
77.5	-64.8418
77.55	-64.9246
77.6	-65.0438
77.65	-65.0551
77.7	-64.9438
77.75	-64.8009
77.8	-64.6466
77.85	-64.5404
77.9	-64.5854
77.95	-64.6886
78	-64.6842
78.05	-64.6601
78.1	-64.7574
78.15	-64.8322
78.2	-64.7155
78.25	-64.5732
78.3	-64.6267
78.35	-64.7836
78.4	-64.879
78.45	-64.9398
78.5	-65.0011
78.55	-65.009
78.6	-64.9772
78.65	-64.9798
78.7	-65.0234
78.75	-65.0816
78.8	-65.1233
78.85	-65.125
78.9	-65.1096
78.95	-65.0986
79	-65.1165
79.05	-65.1684
79.1	-65.1978
79.15	-65.1428
79.2	-65.0097
79.25	-64.8286
79.3	-64.6279
79.35	-64.4481
79.4	-64.3163
79.45	-64.2129
79.5	-64.1423
79.55	-64.1584
79.6	-64.275
79.65	-64.4193
79.7	-64.5294
79.75	-64.6002
79.8	-64.6433
79.85	-64.6521
79.9	-64.6252
79.95	-64.5819
80	-64.5638
80.05	-64.5887
80.1	-64.6441
80.15	-64.7013
80.2	-64.7101
80.25	-64.6305
80.3	-64.5151
80.35	-64.4678
80.4	-64.5075
80.45	-64.5744
80.5	-64.6413
80.55	-64.7418
80.6	-64.8661
80.65	-64.9369
80.7	-64.8922
80.75	-64.7491
80.8	-64.6162
80.85	-64.6248
80.9	-64.7984
80.95	-64.9834
81	-65.0203
81.05	-64.9418
81.1	-64.907
81.15	-64.9809
81.2	-65.0633
81.25	-65.0637
81.3	-64.9995
81.35	-64.9119
81.4	-64.8297
81.45	-64.8142
81.5	-64.918
81.55	-65.051
81.6	-65.0652
81.65	-64.9684
81.7	-64.8867
81.75	-64.8763
81.8	-64.8607
81.85	-64.7849
81.9	-64.7311
81.95	-64.8182
82	-65.0568
82.05	-65.2915
82.1	-65.3607
82.15	-65.2949
82.2	-65.2353
82.25	-65.2391
82.3	-65.2331
82.35	-65.1469
82.4	-65.0113
82.45	-64.9055
82.5	-64.8555
82.55	-64.8018
82.6	-64.7519
82.65	-64.8086
82.7	-64.9509
82.75	-65.0525
82.8	-65.0903
82.85	-65.1301
82.9	-65.1747
82.95	-65.1446
83	-65.0371
83.05	-64.9518
83.1	-64.9291
83.15	-64.938
83.2	-64.9584
83.25	-65.0045
83.3	-65.063
83.35	-65.0631
83.4	-65.0182
83.45	-64.9861
83.5	-64.9032
83.55	-64.7572
83.6	-64.7041
83.65	-64.8211
83.7	-65.0193
83.75	-65.2071
83.8	-65.3548
83.85	-65.4156
83.9	-65.3303
83.95	-65.1703
84	-65.0561
84.05	-64.96
84.1	-64.8673
84.15	-64.8481
84.2	-64.863
84.25	-64.8613
84.3	-64.8924
84.35	-64.9429
84.4	-64.9618
84.45	-64.9615
84.5	-64.951
84.55	-64.9601
84.6	-64.9881
84.65	-64.9333
84.7	-64.8274
84.75	-64.8311
84.8	-64.8958
84.85	-64.8636
84.9	-64.7594
84.95	-64.6913
85	-64.7426
85.05	-64.9393
85.1	-65.1321
85.15	-65.1662
85.2	-65.1105
85.25	-65.091
85.3	-65.1215
85.35	-65.1918
85.4	-65.2518
85.45	-65.2087
85.5	-65.1319
85.55	-65.1487
85.6	-65.162
85.65	-65.076
85.7	-65.0292
85.75	-65.0919
85.8	-65.1259
85.85	-65.0825
85.9	-65.0299
85.95	-64.9678
86	-64.9416
86.05	-65.0579
86.1	-65.2224
86.15	-65.2688
86.2	-65.2838
86.25	-65.3851
86.3	-65.425
86.35	-65.2883
86.4	-65.1335
86.45	-65.0888
86.5	-65.0805
86.55	-65.0831
86.6	-65.1508
86.65	-65.2073
86.7	-65.1405
86.75	-65.0087
86.8	-64.9235
86.85	-64.8975
86.9	-64.9153
86.95	-64.9704
87	-65.0309
87.05	-65.0857
87.1	-65.137
87.15	-65.2039
87.2	-65.3345
87.25	-65.4826
87.3	-65.5385
87.35	-65.4712
87.4	-65.3341
87.45	-65.1768
87.5	-65.0333
87.55	-64.9514
87.6	-64.9582
87.65	-64.9825
87.7	-64.9182
87.75	-64.7752
87.8	-64.6681
87.85	-64.6424
87.9	-64.6428
87.95	-64.6385
88	-64.6614
88.05	-64.7035
88.1	-64.7026
88.15	-64.6447
88.2	-64.5937
88.25	-64.5934
88.3	-64.614
88.35	-64.6049
88.4	-64.5759
88.45	-64.5735
88.5	-64.6438
88.55	-64.7969
88.6	-64.9728
88.65	-65.09
88.7	-65.1395
88.75	-65.1866
88.8	-65.2228
88.85	-65.1538
88.9	-64.9919
88.95	-64.8976
89	-64.913
89.05	-64.8956
89.1	-64.7925
89.15	-64.7402
89.2	-64.8455
89.25	-65.041
89.3	-65.2157
89.35	-65.3149
89.4	-65.3378
89.45	-65.3341
89.5	-65.3399
89.55	-65.3404
89.6	-65.3013
89.65	-65.2277
89.7	-65.1596
89.75	-65.129
89.8	-65.1362
89.85	-65.1335
89.9	-65.105
89.95	-65.0758
90	-65.0332
90.05	-64.9839
90.1	-64.9853
90.15	-65.021
90.2	-64.9709
90.25	-64.8295
90.3	-64.7644
90.35	-64.8435
90.4	-64.965
90.45	-65.0427
90.5	-65.0887
90.55	-65.1441
90.6	-65.1986
90.65	-65.2159
90.7	-65.1715
90.75	-65.0934
90.8	-65.0693
90.85	-65.1067
90.9	-65.1053
90.95	-64.9872
91	-64.7892
91.05	-64.6151
91.1	-64.4601
91.15	-64.2487
91.2	-64.0252
91.25	-63.9113
91.3	-63.9223
91.35	-63.9625
91.4	-64.0042
91.45	-64.0709
91.5	-64.0956
91.55	-64.028
91.6	-63.9321
91.65	-63.8716
91.7	-63.8205
91.75	-63.7157
91.8	-63.6032
91.85	-63.5801
91.9	-63.5973
91.95	-63.5712
92	-63.5198
92.05	-63.4288
92.1	-63.263
92.15	-63.0894
92.2	-63.0222
92.25	-63.0686
92.3	-63.1043
92.35	-63.0778
92.4	-63.0545
92.45	-63.0213
92.5	-62.9455
92.55	-62.8885
92.6	-62.8667
92.65	-62.8492
92.7	-62.8338
92.75	-62.79
92.8	-62.7247
92.85	-62.6894
92.9	-62.6693
92.95	-62.668
93	-62.7071
93.05	-62.7029
93.1	-62.6454
93.15	-62.6437
93.2	-62.6455
93.25	-62.531
93.3	-62.366
93.35	-62.2476
93.4	-62.1816
93.45	-62.153
93.5	-62.1055
93.55	-62.032
93.6	-62.0437
93.65	-62.1457
93.7	-62.2112
93.75	-62.212
93.8	-62.1865
93.85	-62.1518
93.9	-62.1884
93.95	-62.3058
94	-62.3262
94.05	-62.2172
94.1	-62.1811
94.15	-62.243
94.2	-62.2356
94.25	-62.1622
94.3	-62.1197
94.35	-62.0519
94.4	-61.9453
94.45	-61.9262
94.5	-61.9594
94.55	-61.8862
94.6	-61.7499
94.65	-61.6781
94.7	-61.6309
94.75	-61.5947
94.8	-61.6623
94.85	-61.7683
94.9	-61.7598
94.95	-61.6946
95	-61.7128
95.05	-61.7744
95.1	-61.7825
95.15	-61.7352
95.2	-61.6819
95.25	-61.6961
95.3	-61.761
95.35	-61.7205
95.4	-61.5698
95.45	-61.5134
95.5	-61.5954
95.55	-61.6746
95.6	-61.683
95.65	-61.6462
95.7	-61.5552
95.75	-61.3951
95.8	-61.2233
95.85	-61.1147
95.9	-61.0906
95.95	-61.1595
96	-61.303
96.05	-61.4392
96.1	-61.4915
96.15	-61.4615
96.2	-61.3933
96.25	-61.3323
96.3	-61.3068
96.35	-61.3153
96.4	-61.3269
96.45	-61.3029
96.5	-61.2113
96.55	-61.0724
96.6	-60.9525
96.65	-60.891
96.7	-60.855
96.75	-60.8081
96.8	-60.7687
96.85	-60.8007
96.9	-60.9597
96.95	-61.2154
97	-61.4434
97.05	-61.5621
97.1	-61.6292
97.15	-61.7077
97.2	-61.7546
97.25	-61.6863
97.3	-61.5172
97.35	-61.355
97.4	-61.2587
97.45	-61.2025
97.5	-61.1806
97.55	-61.2404
97.6	-61.3609
97.65	-61.4554
97.7	-61.4807
97.75	-61.4563
97.8	-61.4129
97.85	-61.3895
97.9	-61.4604
97.95	-61.5893
98	-61.6109
98.05	-61.4933
98.1	-61.4132
98.15	-61.5128
98.2	-61.6915
98.25	-61.7668
98.3	-61.7067
98.35	-61.616
98.4	-61.596
98.45	-61.662
98.5	-61.7906
98.55	-61.9098
98.6	-61.9221
98.65	-61.8281
98.7	-61.704
98.75	-61.5972
98.8	-61.4998
98.85	-61.4278
98.9	-61.4125
98.95	-61.4051
99	-61.3566
99.05	-61.3046
99.1	-61.3143
99.15	-61.4158
99.2	-61.5986
99.25	-61.8269
99.3	-62.0069
99.35	-62.0722
99.4	-62.0848
99.45	-62.1048
99.5	-62.1135
99.55	-62.0899
99.6	-62.0778
99.65	-62.1356
99.7	-62.1869
99.75	-62.129
99.8	-62.0431
99.85	-62.0547
99.9	-62.1296
[truncated: 49,613 more rows]

[truncated: 1 more sheets: Figure 3l]
